# Supplementary material for: New insights into phenotype and genotype relationships in Neospora caninum
Source: Front Vet Sci. 2023 Aug 17;10:1214971. doi: 10.3389/fvets.2023.1214971 (PMC10469931; doi:10.3389/fvets.2023.1214971)
Supplement: Supplementary file 1 [file Table_1.XLSX]

## Sheet: NcUru1_snpeff_genes
GeneID	TranscriptId	BioType	variants_impact_HIGH	variants_impact_LOW	variants_impact_MODERATE	variants_impact_MODIFIER	variants_effect_downstream_gene_variant	variants_effect_frameshift_variant	variants_effect_intron_variant	variants_effect_missense_variant	variants_effect_non_coding_transcript_exon_variant	variants_effect_non_coding_transcript_variant	variants_effect_splice_region_variant	variants_effect_start_lost	variants_effect_synonymous_variant	variants_effect_upstream_gene_variant
Ncaninum_LIV_000012700	Ncaninum_LIV_000012700.1	protein_coding	1	1	0	0	0	0	0	0	0	1	1	1	0
Ncaninum_LIV_000740100	Ncaninum_LIV_000740100.1	protein_coding	0	3	6	1	0	0	6	0	0	0	0	3	1
Ncaninum_LIV_000493800	Ncaninum_LIV_000493800.1	protein_coding	0	1	1	0	0	0	1	0	0	0	0	1	0
Ncaninum_LIV_000376300	Ncaninum_LIV_000376300.1	protein_coding	0	1	0	4	3	1	0	0	0	0	0	1	0
Ncaninum_LIV_000178300	Ncaninum_LIV_000178300.1	protein_coding	0	1	0	0	0	0	0	0	0	0	0	1	0
Ncaninum_LIV_000419500	Ncaninum_LIV_000419500.1	protein_coding	0	1	0	0	0	0	0	0	0	0	0	1	0
Ncaninum_LIV_000463100	Ncaninum_LIV_000463100.1	protein_coding	0	1	0	0	0	1	0	0	0	1	0	0	0
Ncaninum_LIV_000777200	Ncaninum_LIV_000777200.1	protein_coding	0	1	0	0	0	0	0	0	0	0	0	1	0
Ncaninum_LIV_000376200	Ncaninum_LIV_000376200.1	protein_coding	0	0	2	3	3	0	2	0	0	0	0	0	0
Ncaninum_LIV_000613700	Ncaninum_LIV_000613700.1	protein_coding	0	0	2	0	0	0	2	0	0	0	0	0	0
Ncaninum_LIV_000084200	Ncaninum_LIV_000084200.1	protein_coding	0	0	1	2	1	1	1	0	0	0	0	0	0
Ncaninum_LIV_000773500	Ncaninum_LIV_000773500.1	protein_coding	0	0	1	2	0	0	1	0	0	0	0	0	2
Ncaninum_LIV_000034600	Ncaninum_LIV_000034600.1	protein_coding	0	0	1	0	0	0	1	0	0	0	0	0	0
Ncaninum_LIV_000039600	Ncaninum_LIV_000039600.1	protein_coding	0	0	1	0	0	0	1	0	0	0	0	0	0
Ncaninum_LIV_000195300	Ncaninum_LIV_000195300.1	protein_coding	0	0	1	0	0	0	1	0	0	0	0	0	0
Ncaninum_LIV_000213800	Ncaninum_LIV_000213800.1	protein_coding	0	0	1	0	0	0	1	0	0	0	0	0	0
Ncaninum_LIV_000510400	Ncaninum_LIV_000510400.1	protein_coding	0	0	1	0	0	0	1	0	0	0	0	0	0
Ncaninum_LIV_000586600	Ncaninum_LIV_000586600.1	protein_coding	0	0	1	0	0	0	1	0	0	0	0	0	0
Ncaninum_LIV_000510500:pseudogene	Ncaninum_LIV_000510500.1	transcribed_processed_pseudogene	0	0	0	25	24	0	0	0	0	0	0	0	1
Ncaninum_LIV_000510600	Ncaninum_LIV_000510600.1	protein_coding	0	0	0	24	0	0	0	0	0	0	0	0	24
Ncaninum_LIV_000106500	Ncaninum_LIV_000106500.1	protein_coding	0	0	0	19	16	3	0	0	0	0	0	0	0
Ncaninum_LIV_000311800	Ncaninum_LIV_000311800.1	protein_coding	0	0	0	19	0	0	0	0	0	0	0	0	19
Ncaninum_LIV_000311900	Ncaninum_LIV_000311900.1	protein_coding	0	0	0	19	0	0	0	0	0	0	0	0	19
Ncaninum_LIV_000006100:pseudogene	Ncaninum_LIV_000106600:pseudogene	pseudogene	0	0	0	18	16	0	0	0	0	0	0	0	2
Ncaninum_LIV_000106600:pseudogene	Ncaninum_LIV_000106600.1	transcribed_processed_pseudogene	0	0	0	18	2	0	0	0	0	0	0	0	16
Ncaninum_LIV_000129400	Ncaninum_LIV_000129400.1	protein_coding	0	0	0	17	17	0	0	0	0	0	0	0	0
Ncaninum_LIV_000129500	Ncaninum_LIV_000129500.1	protein_coding	0	0	0	17	0	0	0	0	0	0	0	0	17
Ncaninum_LIV_000129600	Ncaninum_LIV_000129600.1	protein_coding	0	0	0	17	17	0	0	0	0	0	0	0	0
Ncaninum_LIV_000434100	Ncaninum_LIV_000434100.1	protein_coding	0	0	0	17	0	17	0	0	0	0	0	0	0
Ncaninum_LIV_000106700	Ncaninum_LIV_000106700.1	protein_coding	0	0	0	16	0	0	0	0	0	0	0	0	16
Ncaninum_LIV_000441500	Ncaninum_LIV_000441500.1	protein_coding	0	0	0	15	1	0	0	0	0	0	0	0	14
Ncaninum_LIV_000441600	Ncaninum_LIV_000441600.1	protein_coding	0	0	0	14	0	0	0	0	0	0	0	0	14
Ncaninum_LIV_000386200	Ncaninum_LIV_000386200.1	protein_coding	0	0	0	12	0	0	0	0	0	0	0	0	12
Ncaninum_LIV_000386300	Ncaninum_LIV_000386300.1	protein_coding	0	0	0	12	0	12	0	0	0	0	0	0	0
Ncaninum_LIV_000386400	Ncaninum_LIV_000386400.1	protein_coding	0	0	0	12	12	0	0	0	0	0	0	0	0
Ncaninum_LIV_000181200	Ncaninum_LIV_000181200.1	protein_coding	0	0	0	11	11	0	0	0	0	0	0	0	0
Ncaninum_LIV_000237900	Ncaninum_LIV_000237900.1	protein_coding	0	0	0	11	11	0	0	0	0	0	0	0	0
Ncaninum_LIV_000238000	Ncaninum_LIV_000238000.1	protein_coding	0	0	0	11	11	0	0	0	0	0	0	0	0
Ncaninum_LIV_000776700	Ncaninum_LIV_000776700.1	protein_coding	0	0	0	11	9	2	0	0	0	0	0	0	0
Ncaninum_LIV_000151400	Ncaninum_LIV_000151400.1	protein_coding	0	0	0	10	0	10	0	0	0	0	0	0	0
Ncaninum_LIV_000740200	Ncaninum_LIV_000740200.1	protein_coding	0	0	0	10	10	0	0	0	0	0	0	0	0
Ncaninum_LIV_000776600	Ncaninum_LIV_000776600.1	protein_coding	0	0	0	9	9	0	0	0	0	0	0	0	0
Ncaninum_LIV_000006100:pseudogene	Ncaninum_LIV_000560600:pseudogene	pseudogene	0	0	0	8	0	0	0	0	0	0	0	0	8
Ncaninum_LIV_000036600	Ncaninum_LIV_000036600.1	protein_coding	0	0	0	8	0	0	0	0	0	0	0	0	8
Ncaninum_LIV_000036700	Ncaninum_LIV_000036700.1	protein_coding	0	0	0	8	0	0	0	0	0	0	0	0	8
Ncaninum_LIV_000421600	Ncaninum_LIV_000421600.1	protein_coding	0	0	0	8	8	0	0	0	0	0	0	0	0
Ncaninum_LIV_000421700	Ncaninum_LIV_000421700.1	protein_coding	0	0	0	8	8	0	0	0	0	0	0	0	0
Ncaninum_LIV_000776800	Ncaninum_LIV_000776800.1	protein_coding	0	0	0	8	8	0	0	0	0	0	0	0	0
Ncaninum_LIV_000783400:pseudogene	Ncaninum_LIV_000783400.1	transcribed_processed_pseudogene	0	0	0	8	8	0	0	0	0	0	0	0	0
Ncaninum_LIV_000372800	Ncaninum_LIV_000372800.1	protein_coding	0	0	0	7	3	4	0	0	0	0	0	0	0
Ncaninum_LIV_000372900	Ncaninum_LIV_000372900.1	protein_coding	0	0	0	7	7	0	0	0	0	0	0	0	0
Ncaninum_LIV_000103500	Ncaninum_LIV_000103500.1	protein_coding	0	0	0	6	0	0	0	0	0	0	0	0	6
Ncaninum_LIV_000103600	Ncaninum_LIV_000103600.1	protein_coding	0	0	0	6	0	0	0	0	0	0	0	0	6
Ncaninum_LIV_000217000	Ncaninum_LIV_000217000.1	protein_coding	0	0	0	6	0	0	0	0	0	0	0	0	6
Ncaninum_LIV_000217100	Ncaninum_LIV_000217100.1	protein_coding	0	0	0	6	6	0	0	0	0	0	0	0	0
Ncaninum_LIV_000217200	Ncaninum_LIV_000217200.1	protein_coding	0	0	0	6	6	0	0	0	0	0	0	0	0
Ncaninum_LIV_000217300	Ncaninum_LIV_000217300.1	protein_coding	0	0	0	6	0	0	0	0	0	0	0	0	6
Ncaninum_LIV_000217400	Ncaninum_LIV_000217400.1	protein_coding	0	0	0	6	6	0	0	0	0	0	0	0	0
Ncaninum_LIV_000370000	Ncaninum_LIV_000370000.1	protein_coding	0	0	0	6	6	0	0	0	0	0	0	0	0
Ncaninum_LIV_000370100	Ncaninum_LIV_000370100.1	protein_coding	0	0	0	6	6	0	0	0	0	0	0	0	0
Ncaninum_LIV_000371400	Ncaninum_LIV_000371400.1	protein_coding	0	0	0	6	4	0	0	0	0	0	0	0	2
Ncaninum_LIV_000373700	Ncaninum_LIV_000373700.1	protein_coding	0	0	0	6	5	0	0	0	0	0	0	0	1
Ncaninum_LIV_000543200	Ncaninum_LIV_000543200.1	protein_coding	0	0	0	6	6	0	0	0	0	0	0	0	0
Ncaninum_LIV_000543300	Ncaninum_LIV_000543300.1	protein_coding	0	0	0	6	0	6	0	0	0	0	0	0	0
Ncaninum_LIV_000660500	Ncaninum_LIV_000660500.1	protein_coding	0	0	0	6	6	0	0	0	0	0	0	0	0
Ncaninum_LIV_000660600	Ncaninum_LIV_000660600.1	protein_coding	0	0	0	6	6	0	0	0	0	0	0	0	0
Ncaninum_LIV_000723400	Ncaninum_LIV_000723400.1	protein_coding	0	0	0	6	0	6	0	0	0	0	0	0	0
Ncaninum_LIV_000723500	Ncaninum_LIV_000723500.1	protein_coding	0	0	0	6	6	0	0	0	0	0	0	0	0
Ncaninum_LIV_000744100	Ncaninum_LIV_000744100.1	protein_coding	0	0	0	6	6	0	0	0	0	0	0	0	0
Ncaninum_LIV_000744200	Ncaninum_LIV_000744200.1	protein_coding	0	0	0	6	6	0	0	0	0	0	0	0	0
Ncaninum_LIV_000232500	Ncaninum_LIV_000232500.1	protein_coding	0	0	0	5	5	0	0	0	0	0	0	0	0
Ncaninum_LIV_000232600	Ncaninum_LIV_000232600.1	protein_coding	0	0	0	5	5	0	0	0	0	0	0	0	0
Ncaninum_LIV_000283400	Ncaninum_LIV_000283400.1	protein_coding	0	0	0	5	0	5	0	0	0	0	0	0	0
Ncaninum_LIV_000289100	Ncaninum_LIV_000289100.1	protein_coding	0	0	0	5	0	0	0	0	0	0	0	0	5
Ncaninum_LIV_000289200	Ncaninum_LIV_000289200.1	protein_coding	0	0	0	5	0	0	0	0	0	0	0	0	5
Ncaninum_LIV_000370700	Ncaninum_LIV_000370700.1	protein_coding	0	0	0	5	0	3	0	0	0	0	0	0	2
Ncaninum_LIV_000371300	Ncaninum_LIV_000371300.1	protein_coding	0	0	0	5	0	3	0	0	0	0	0	0	2
Ncaninum_LIV_000371700	Ncaninum_LIV_000371700.1	protein_coding	0	0	0	5	1	0	0	0	0	0	0	0	4
Ncaninum_LIV_000373800	Ncaninum_LIV_000373800.1	protein_coding	0	0	0	5	2	0	0	0	0	0	0	0	3
Ncaninum_LIV_000705200	Ncaninum_LIV_000705200.1	protein_coding	0	0	0	5	0	5	0	0	0	0	0	0	0
Ncaninum_LIV_000740400	Ncaninum_LIV_000740400.1	protein_coding	0	0	0	5	5	0	0	0	0	0	0	0	0
Ncaninum_LIV_000740500	Ncaninum_LIV_000740500.1	protein_coding	0	0	0	5	5	0	0	0	0	0	0	0	0
Ncaninum_LIV_000774000	Ncaninum_LIV_000774000.1	protein_coding	0	0	0	5	3	0	0	0	0	0	0	0	2
Ncaninum_LIV_000774300	Ncaninum_LIV_000774300.1	protein_coding	0	0	0	5	1	2	0	0	0	0	0	0	2
Ncaninum_LIV_000776400	Ncaninum_LIV_000776400.1	protein_coding	0	0	0	5	5	0	0	0	0	0	0	0	0
Ncaninum_LIV_000776500	Ncaninum_LIV_000776500.1	protein_coding	0	0	0	5	5	0	0	0	0	0	0	0	0
Ncaninum_LIV_000148300	Ncaninum_LIV_000148300.1	protein_coding	0	0	0	4	3	0	0	0	0	0	0	0	1
Ncaninum_LIV_000199200	Ncaninum_LIV_000199200.1	protein_coding	0	0	0	4	1	0	0	0	0	0	0	0	3
Ncaninum_LIV_000349600	Ncaninum_LIV_000349600.1	protein_coding	0	0	0	4	0	4	0	0	0	0	0	0	0
Ncaninum_LIV_000349700	Ncaninum_LIV_000349700.1	protein_coding	0	0	0	4	0	0	0	0	0	0	0	0	4
Ncaninum_LIV_000370800	Ncaninum_LIV_000370800.1	protein_coding	0	0	0	4	0	2	0	0	0	0	0	0	2
Ncaninum_LIV_000371500	Ncaninum_LIV_000371500.1	protein_coding	0	0	0	4	4	0	0	0	0	0	0	0	0
Ncaninum_LIV_000371600	Ncaninum_LIV_000371600.1	protein_coding	0	0	0	4	0	0	0	0	0	0	0	0	4
Ncaninum_LIV_000407900	Ncaninum_LIV_000407900.1	protein_coding	0	0	0	4	0	0	0	0	0	0	0	0	4
Ncaninum_LIV_000408000	Ncaninum_LIV_000408000.1	protein_coding	0	0	0	4	0	4	0	0	0	0	0	0	0
Ncaninum_LIV_000415600	Ncaninum_LIV_000415600.1	protein_coding	0	0	0	4	0	4	0	0	0	0	0	0	0
Ncaninum_LIV_000513500	Ncaninum_LIV_000513500.1	protein_coding	0	0	0	4	0	0	0	0	0	0	0	0	4
Ncaninum_LIV_000513600	Ncaninum_LIV_000513600.1	protein_coding	0	0	0	4	0	0	0	0	0	0	0	0	4
Ncaninum_LIV_000513700	Ncaninum_LIV_000513700.1	protein_coding	0	0	0	4	4	0	0	0	0	0	0	0	0
Ncaninum_LIV_000574600	Ncaninum_LIV_000574600.1	protein_coding	0	0	0	4	4	0	0	0	0	0	0	0	0
Ncaninum_LIV_000574700	Ncaninum_LIV_000574700.1	protein_coding	0	0	0	4	0	4	0	0	0	0	0	0	0
Ncaninum_LIV_000622000	Ncaninum_LIV_000622000.1	protein_coding	0	0	0	4	4	0	0	0	0	0	0	0	0
Ncaninum_LIV_000622100	Ncaninum_LIV_000622100.1	protein_coding	0	0	0	4	4	0	0	0	0	0	0	0	0
Ncaninum_LIV_000633600	Ncaninum_LIV_000633600.1	protein_coding	0	0	0	4	0	0	0	0	0	0	0	0	4
Ncaninum_LIV_000633700	Ncaninum_LIV_000633700.1	protein_coding	0	0	0	4	0	0	0	0	0	0	0	0	4
Ncaninum_LIV_000698400	Ncaninum_LIV_000698400.1	protein_coding	0	0	0	4	0	4	0	0	0	0	0	0	0
Ncaninum_LIV_000698500	Ncaninum_LIV_000698500.1	protein_coding	0	0	0	4	0	0	0	0	0	0	0	0	4
Ncaninum_LIV_000712000	Ncaninum_LIV_000712000.1	protein_coding	0	0	0	4	0	4	0	0	0	0	0	0	0
Ncaninum_LIV_000773800	Ncaninum_LIV_000773800.1	protein_coding	0	0	0	4	0	1	0	0	0	0	0	0	3
Ncaninum_LIV_000774600	Ncaninum_LIV_000774600.1	protein_coding	0	0	0	4	1	0	0	0	0	0	0	0	3
Ncaninum_LIV_000783800	Ncaninum_LIV_000783800.1	protein_coding	0	0	0	4	0	0	0	0	0	0	0	0	4
Ncaninum_LIV_000006100:pseudogene	Ncaninum_LIV_000183500:pseudogene	pseudogene	0	0	0	3	0	0	0	0	0	0	0	0	3
Ncaninum_LIV_000006100:pseudogene	Ncaninum_LIV_000661300:pseudogene	pseudogene	0	0	0	3	0	0	0	0	0	0	0	0	3
Ncaninum_LIV_000038400	Ncaninum_LIV_000038400.1	protein_coding	0	0	0	3	3	0	0	0	0	0	0	0	0
Ncaninum_LIV_000038500	Ncaninum_LIV_000038500.1	protein_coding	0	0	0	3	3	0	0	0	0	0	0	0	0
Ncaninum_LIV_000041100	Ncaninum_LIV_000041100.1	protein_coding	0	0	0	3	3	0	0	0	0	0	0	0	0
Ncaninum_LIV_000041200	Ncaninum_LIV_000041200.1	protein_coding	0	0	0	3	3	0	0	0	0	0	0	0	0
Ncaninum_LIV_000106400	Ncaninum_LIV_000106400.1	protein_coding	0	0	0	3	3	0	0	0	0	0	0	0	0
Ncaninum_LIV_000143500	Ncaninum_LIV_000143500.1	protein_coding	0	0	0	3	3	0	0	0	0	0	0	0	0
Ncaninum_LIV_000143600	Ncaninum_LIV_000143600.1	protein_coding	0	0	0	3	3	0	0	0	0	0	0	0	0
Ncaninum_LIV_000143700	Ncaninum_LIV_000143700.1	protein_coding	0	0	0	3	0	0	0	0	0	0	0	0	3
Ncaninum_LIV_000157500	Ncaninum_LIV_000157500.1	protein_coding	0	0	0	3	0	1	0	0	0	0	0	0	2
Ncaninum_LIV_000288900	Ncaninum_LIV_000288900.1	protein_coding	0	0	0	3	0	0	0	0	0	0	0	0	3
Ncaninum_LIV_000289000	Ncaninum_LIV_000289000.1	protein_coding	0	0	0	3	3	0	0	0	0	0	0	0	0
Ncaninum_LIV_000312300	Ncaninum_LIV_000312300.1	protein_coding	0	0	0	3	0	0	0	0	0	0	0	0	3
Ncaninum_LIV_000312400	Ncaninum_LIV_000312400.1	protein_coding	0	0	0	3	0	3	0	0	0	0	0	0	0
Ncaninum_LIV_000369300	Ncaninum_LIV_000369300.1	protein_coding	0	0	0	3	2	0	0	0	0	0	0	0	1
Ncaninum_LIV_000373900	Ncaninum_LIV_000373900.1	protein_coding	0	0	0	3	3	0	0	0	0	0	0	0	0
Ncaninum_LIV_000376400	Ncaninum_LIV_000376400.1	protein_coding	0	0	0	3	3	0	0	0	0	0	0	0	0
Ncaninum_LIV_000376500	Ncaninum_LIV_000376500.1	protein_coding	0	0	0	3	0	3	0	0	0	0	0	0	0
Ncaninum_LIV_000545700	Ncaninum_LIV_000545700.1	protein_coding	0	0	0	3	3	0	0	0	0	0	0	0	0
Ncaninum_LIV_000545800	Ncaninum_LIV_000545800.1	protein_coding	0	0	0	3	3	0	0	0	0	0	0	0	0
Ncaninum_LIV_000554100	Ncaninum_LIV_000554100.1	protein_coding	0	0	0	3	0	0	0	0	0	0	0	0	3
Ncaninum_LIV_000554200	Ncaninum_LIV_000554200.1	protein_coding	0	0	0	3	0	3	0	0	0	0	0	0	0
Ncaninum_LIV_000593100	Ncaninum_LIV_000593100.1	protein_coding	0	0	0	3	3	0	0	0	0	0	0	0	0
Ncaninum_LIV_000593200	Ncaninum_LIV_000593200.1	protein_coding	0	0	0	3	0	0	0	0	0	0	0	0	3
Ncaninum_LIV_000673000	Ncaninum_LIV_000673000.1	protein_coding	0	0	0	3	3	0	0	0	0	0	0	0	0
Ncaninum_LIV_000673100	Ncaninum_LIV_000673100.1	protein_coding	0	0	0	3	0	0	0	0	0	0	0	0	3
Ncaninum_LIV_000673200	Ncaninum_LIV_000673200.1	protein_coding	0	0	0	3	3	0	0	0	0	0	0	0	0
Ncaninum_LIV_000748100	Ncaninum_LIV_000748100.1	protein_coding	0	0	0	3	0	3	0	0	0	0	0	0	0
Ncaninum_LIV_000773900	Ncaninum_LIV_000773900.1	protein_coding	0	0	0	3	3	0	0	0	0	0	0	0	0
Ncaninum_LIV_000774100	Ncaninum_LIV_000774100.1	protein_coding	0	0	0	3	2	0	0	0	0	0	0	0	1
Ncaninum_LIV_000774200	Ncaninum_LIV_000774200.1	protein_coding	0	0	0	3	2	0	0	0	0	0	0	0	1
Ncaninum_LIV_000774700	Ncaninum_LIV_000774700.1	protein_coding	0	0	0	3	3	0	0	0	0	0	0	0	0
Ncaninum_LIV_000775900	Ncaninum_LIV_000775900.1	protein_coding	0	0	0	3	0	3	0	0	0	0	0	0	0
Ncaninum_LIV_000776300	Ncaninum_LIV_000776300.1	protein_coding	0	0	0	3	0	3	0	0	0	0	0	0	0
Ncaninum_LIV_000784100	Ncaninum_LIV_000784100.1	protein_coding	0	0	0	3	3	0	0	0	0	0	0	0	0
Ncaninum_LIV_000006100:pseudogene	Ncaninum_LIV_000012600:pseudogene	pseudogene	0	0	0	2	2	0	0	0	0	0	0	0	0
Ncaninum_LIV_000012600:pseudogene	Ncaninum_LIV_000012600.1	transcribed_processed_pseudogene	0	0	0	2	0	0	0	0	0	0	0	0	2
Ncaninum_LIV_000012800	Ncaninum_LIV_000012800.1	protein_coding	0	0	0	2	2	0	0	0	0	0	0	0	0
Ncaninum_LIV_000012900	Ncaninum_LIV_000012900.1	protein_coding	0	0	0	2	0	0	0	0	0	0	0	0	2
Ncaninum_LIV_000047600	Ncaninum_LIV_000047600.1	protein_coding	0	0	0	2	2	0	0	0	0	0	0	0	0
Ncaninum_LIV_000047700	Ncaninum_LIV_000047700.1	protein_coding	0	0	0	2	0	0	0	0	0	0	0	0	2
Ncaninum_LIV_000047800	Ncaninum_LIV_000047800.1	protein_coding	0	0	0	2	0	0	0	0	0	0	0	0	2
Ncaninum_LIV_000157400	Ncaninum_LIV_000157400.1	protein_coding	0	0	0	2	0	0	0	0	0	0	0	0	2
Ncaninum_LIV_000173700	Ncaninum_LIV_000173700.1	protein_coding	0	0	0	2	0	0	0	0	0	0	0	0	2
Ncaninum_LIV_000173800	Ncaninum_LIV_000173800.1	protein_coding	0	0	0	2	2	0	0	0	0	0	0	0	0
Ncaninum_LIV_000199700	Ncaninum_LIV_000199700.1	protein_coding	0	0	0	2	0	2	0	0	0	0	0	0	0
Ncaninum_LIV_000199800	Ncaninum_LIV_000199800.1	protein_coding	0	0	0	2	2	0	0	0	0	0	0	0	0
Ncaninum_LIV_000202300	Ncaninum_LIV_000202300.1	protein_coding	0	0	0	2	1	0	0	0	0	0	0	0	1
Ncaninum_LIV_000202400	Ncaninum_LIV_000202400.1	protein_coding	0	0	0	2	1	1	0	0	0	0	0	0	0
Ncaninum_LIV_000211700	Ncaninum_LIV_000211700.1	protein_coding	0	0	0	2	0	0	0	0	0	0	0	0	2
Ncaninum_LIV_000211800	Ncaninum_LIV_000211800.1	protein_coding	0	0	0	2	2	0	0	0	0	0	0	0	0
Ncaninum_LIV_000237600	Ncaninum_LIV_000237600.1	protein_coding	0	0	0	2	0	0	0	0	0	0	0	0	2
Ncaninum_LIV_000237700	Ncaninum_LIV_000237700.1	protein_coding	0	0	0	2	0	0	0	0	0	0	0	0	2
Ncaninum_LIV_000242500	Ncaninum_LIV_000242500.1	protein_coding	0	0	0	2	0	0	0	0	0	0	0	0	2
Ncaninum_LIV_000242600	Ncaninum_LIV_000242600.1	protein_coding	0	0	0	2	2	0	0	0	0	0	0	0	0
Ncaninum_LIV_000266000	Ncaninum_LIV_000266000.1	protein_coding	0	0	0	2	2	0	0	0	0	0	0	0	0
Ncaninum_LIV_000266100	Ncaninum_LIV_000266100.1	protein_coding	0	0	0	2	0	0	0	0	0	0	0	0	2
Ncaninum_LIV_000287200	Ncaninum_LIV_000287200.1	protein_coding	0	0	0	2	0	2	0	0	0	0	0	0	0
Ncaninum_LIV_000287300	Ncaninum_LIV_000287300.1	protein_coding	0	0	0	2	0	0	0	0	0	0	0	0	2
Ncaninum_LIV_000292100	Ncaninum_LIV_000292100.1	protein_coding	0	0	0	2	2	0	0	0	0	0	0	0	0
Ncaninum_LIV_000292200	Ncaninum_LIV_000292200.1	protein_coding	0	0	0	2	2	0	0	0	0	0	0	0	0
Ncaninum_LIV_000292300	Ncaninum_LIV_000292300.1	protein_coding	0	0	0	2	0	0	0	0	0	0	0	0	2
Ncaninum_LIV_000352100	Ncaninum_LIV_000352100.1	protein_coding	0	0	0	2	0	2	0	0	0	0	0	0	0
Ncaninum_LIV_000363600	Ncaninum_LIV_000363600.1	protein_coding	0	0	0	2	0	2	0	0	0	0	0	0	0
Ncaninum_LIV_000363700	Ncaninum_LIV_000363700.1	protein_coding	0	0	0	2	0	0	0	0	0	0	0	0	2
Ncaninum_LIV_000369200	Ncaninum_LIV_000369200.1	protein_coding	0	0	0	2	0	2	0	0	0	0	0	0	0
Ncaninum_LIV_000369400	Ncaninum_LIV_000369400.1	protein_coding	0	0	0	2	1	0	0	0	0	0	0	0	1
Ncaninum_LIV_000369500	Ncaninum_LIV_000369500.1	protein_coding	0	0	0	2	1	0	0	0	0	0	0	0	1
Ncaninum_LIV_000369900	Ncaninum_LIV_000369900.1	protein_coding	0	0	0	2	2	0	0	0	0	0	0	0	0
Ncaninum_LIV_000370900	Ncaninum_LIV_000370900.1	protein_coding	0	0	0	2	2	0	0	0	0	0	0	0	0
Ncaninum_LIV_000373100	Ncaninum_LIV_000373100.1	protein_coding	0	0	0	2	0	1	0	0	0	0	0	0	1
Ncaninum_LIV_000373300	Ncaninum_LIV_000373300.1	protein_coding	0	0	0	2	0	0	0	0	0	0	0	0	2
Ncaninum_LIV_000373400:pseudogene	Ncaninum_LIV_000373400.1	transcribed_processed_pseudogene	0	0	0	2	2	0	0	0	0	0	0	0	0
Ncaninum_LIV_000463500	Ncaninum_LIV_000463500.1	protein_coding	0	0	0	2	2	0	0	0	0	0	0	0	0
Ncaninum_LIV_000463600	Ncaninum_LIV_000463600.1	protein_coding	0	0	0	2	0	2	0	0	0	0	0	0	0
Ncaninum_LIV_000476600	Ncaninum_LIV_000476600.1	protein_coding	0	0	0	2	2	0	0	0	0	0	0	0	0
Ncaninum_LIV_000476700	Ncaninum_LIV_000476700.1	protein_coding	0	0	0	2	0	0	0	0	0	0	0	0	2
Ncaninum_LIV_000621900	Ncaninum_LIV_000621900.1	protein_coding	0	0	0	2	2	0	0	0	0	0	0	0	0
Ncaninum_LIV_000653100	Ncaninum_LIV_000653100.1	protein_coding	0	0	0	2	0	2	0	0	0	0	0	0	0
Ncaninum_LIV_000745900	Ncaninum_LIV_000745900.1	protein_coding	0	0	0	2	0	2	0	0	0	0	0	0	0
Ncaninum_LIV_000765000	Ncaninum_LIV_000765000.1	protein_coding	0	0	0	2	1	0	0	0	0	0	0	0	1
Ncaninum_LIV_000768900	Ncaninum_LIV_000768900.1	protein_coding	0	0	0	2	0	2	0	0	0	0	0	0	0
Ncaninum_LIV_000773400	Ncaninum_LIV_000773400.1	protein_coding	0	0	0	2	0	2	0	0	0	0	0	0	0
Ncaninum_LIV_000774400	Ncaninum_LIV_000774400.1	protein_coding	0	0	0	2	0	0	0	0	0	0	0	0	2
Ncaninum_LIV_000775800	Ncaninum_LIV_000775800.1	protein_coding	0	0	0	2	2	0	0	0	0	0	0	0	0
Ncaninum_LIV_000776900	Ncaninum_LIV_000776900.1	protein_coding	0	0	0	2	1	0	0	0	0	0	0	0	1
Ncaninum_LIV_000777100	Ncaninum_LIV_000777100.1	protein_coding	0	0	0	2	1	0	0	0	0	0	0	0	1
Ncaninum_LIV_000777500	Ncaninum_LIV_000777500.1	protein_coding	0	0	0	2	0	0	0	0	0	0	0	0	2
Ncaninum_LIV_000777600	Ncaninum_LIV_000777600.1	protein_coding	0	0	0	2	0	0	0	0	0	0	0	0	2
Ncaninum_LIV_000780700:pseudogene	Ncaninum_LIV_000780700.1	transcribed_processed_pseudogene	0	0	0	2	0	0	0	0	0	0	0	0	2
Ncaninum_LIV_000780800:pseudogene	Ncaninum_LIV_000780800.1	transcribed_processed_pseudogene	0	0	0	2	1	0	0	0	0	0	0	0	1
Ncaninum_LIV_000780900:pseudogene	Ncaninum_LIV_000780900.1	transcribed_processed_pseudogene	0	0	0	2	1	0	0	0	0	0	0	0	1
Ncaninum_LIV_000781000:pseudogene	Ncaninum_LIV_000781000.1	transcribed_processed_pseudogene	0	0	0	2	1	0	0	0	0	0	0	0	1
Ncaninum_LIV_000781100:pseudogene	Ncaninum_LIV_000781100.1	transcribed_processed_pseudogene	0	0	0	2	1	0	0	0	0	0	0	0	1
Ncaninum_LIV_000782400:pseudogene	Ncaninum_LIV_000782400.1	transcribed_processed_pseudogene	0	0	0	2	2	0	0	0	0	0	0	0	0
Ncaninum_LIV_000782500:pseudogene	Ncaninum_LIV_000782500.1	transcribed_processed_pseudogene	0	0	0	2	2	0	0	0	0	0	0	0	0
Ncaninum_LIV_000782600:pseudogene	Ncaninum_LIV_000782600.1	transcribed_processed_pseudogene	0	0	0	2	2	0	0	0	0	0	0	0	0
Ncaninum_LIV_000782700:pseudogene	Ncaninum_LIV_000782700.1	transcribed_processed_pseudogene	0	0	0	2	2	0	0	0	0	0	0	0	0
Ncaninum_LIV_000784400	Ncaninum_LIV_000784400.1	protein_coding	0	0	0	2	2	0	0	0	0	0	0	0	0
Ncaninum_LIV_000006100:pseudogene	Ncaninum_LIV_000039700:pseudogene	pseudogene	0	0	0	1	0	0	0	0	0	0	0	0	1
Ncaninum_LIV_000006100:pseudogene	Ncaninum_LIV_000285000:pseudogene	pseudogene	0	0	0	1	0	0	0	0	0	0	0	0	1
Ncaninum_LIV_000006100:pseudogene	Ncaninum_LIV_000393300:pseudogene	pseudogene	0	0	0	1	1	0	0	0	0	0	0	0	0
Ncaninum_LIV_000006100:pseudogene	Ncaninum_LIV_000493700:pseudogene	pseudogene	0	0	0	1	1	0	0	0	0	0	0	0	0
Ncaninum_LIV_000006100:pseudogene	Ncaninum_LIV_000525300:pseudogene	pseudogene	0	0	0	1	1	0	0	0	0	0	0	0	0
Ncaninum_LIV_000027100	Ncaninum_LIV_000027100.1	protein_coding	0	0	0	1	0	0	0	0	0	0	0	0	1
Ncaninum_LIV_000027200	Ncaninum_LIV_000027200.1	protein_coding	0	0	0	1	0	0	0	0	0	0	0	0	1
Ncaninum_LIV_000034500	Ncaninum_LIV_000034500.1	protein_coding	0	0	0	1	0	0	0	0	0	0	0	0	1
Ncaninum_LIV_000034700	Ncaninum_LIV_000034700.1	protein_coding	0	0	0	1	0	0	0	0	0	0	0	0	1
Ncaninum_LIV_000039500	Ncaninum_LIV_000039500.1	protein_coding	0	0	0	1	1	0	0	0	0	0	0	0	0
Ncaninum_LIV_000039700:pseudogene	Ncaninum_LIV_000039700.1	transcribed_processed_pseudogene	0	0	0	1	1	0	0	0	0	0	0	0	0
Ncaninum_LIV_000045600	Ncaninum_LIV_000045600.1	protein_coding	0	0	0	1	0	1	0	0	0	0	0	0	0
Ncaninum_LIV_000046700	Ncaninum_LIV_000046700.1	protein_coding	0	0	0	1	0	1	0	0	0	0	0	0	0
Ncaninum_LIV_000058800	Ncaninum_LIV_000058800.1	protein_coding	0	0	0	1	1	0	0	0	0	0	0	0	0
Ncaninum_LIV_000058900	Ncaninum_LIV_000058900.1	protein_coding	0	0	0	1	1	0	0	0	0	0	0	0	0
Ncaninum_LIV_000059900	Ncaninum_LIV_000059900.1	protein_coding	0	0	0	1	0	1	0	0	0	0	0	0	0
Ncaninum_LIV_000065300	Ncaninum_LIV_000065300.1	protein_coding	0	0	0	1	0	0	0	0	0	0	0	0	1
Ncaninum_LIV_000065400	Ncaninum_LIV_000065400.1	protein_coding	0	0	0	1	0	1	0	0	0	0	0	0	0
Ncaninum_LIV_000066200	Ncaninum_LIV_000066200.1	protein_coding	0	0	0	1	0	0	0	0	0	0	0	0	1
Ncaninum_LIV_000066300	Ncaninum_LIV_000066300.1	protein_coding	0	0	0	1	0	0	0	0	0	0	0	0	1
Ncaninum_LIV_000066400	Ncaninum_LIV_000066400.1	protein_coding	0	0	0	1	0	0	0	0	0	0	0	0	1
Ncaninum_LIV_000071900	Ncaninum_LIV_000071900.1	protein_coding	0	0	0	1	0	1	0	0	0	0	0	0	0
Ncaninum_LIV_000073000	Ncaninum_LIV_000073000.1	protein_coding	0	0	0	1	0	0	0	0	0	0	0	0	1
Ncaninum_LIV_000073100	Ncaninum_LIV_000073100.1	protein_coding	0	0	0	1	1	0	0	0	0	0	0	0	0
Ncaninum_LIV_000073200	Ncaninum_LIV_000073200.1	protein_coding	0	0	0	1	1	0	0	0	0	0	0	0	0
Ncaninum_LIV_000073300	Ncaninum_LIV_000073300.1	protein_coding	0	0	0	1	1	0	0	0	0	0	0	0	0
Ncaninum_LIV_000075200	Ncaninum_LIV_000075200.1	protein_coding	0	0	0	1	0	1	0	0	0	0	0	0	0
Ncaninum_LIV_000079000	Ncaninum_LIV_000079000.1	protein_coding	0	0	0	1	0	1	0	0	0	0	0	0	0
Ncaninum_LIV_000079400	Ncaninum_LIV_000079400.1	protein_coding	0	0	0	1	1	0	0	0	0	0	0	0	0
Ncaninum_LIV_000079500	Ncaninum_LIV_000079500.1	protein_coding	0	0	0	1	1	0	0	0	0	0	0	0	0
Ncaninum_LIV_000080800	Ncaninum_LIV_000080800.1	protein_coding	0	0	0	1	1	0	0	0	0	0	0	0	0
Ncaninum_LIV_000080900	Ncaninum_LIV_000080900.1	protein_coding	0	0	0	1	0	1	0	0	0	0	0	0	0
Ncaninum_LIV_000083000	Ncaninum_LIV_000083000.1	protein_coding	0	0	0	1	1	0	0	0	0	0	0	0	0
Ncaninum_LIV_000083100	Ncaninum_LIV_000083100.1	protein_coding	0	0	0	1	0	0	0	0	0	0	0	0	1
Ncaninum_LIV_000085200	Ncaninum_LIV_000085200.1	protein_coding	0	0	0	1	0	0	0	0	0	0	0	0	1
Ncaninum_LIV_000085300	Ncaninum_LIV_000085300.1	protein_coding	0	0	0	1	1	0	0	0	0	0	0	0	0
Ncaninum_LIV_000085700	Ncaninum_LIV_000085700.1	protein_coding	0	0	0	1	1	0	0	0	0	0	0	0	0
Ncaninum_LIV_000085800	Ncaninum_LIV_000085800.1	protein_coding	0	0	0	1	1	0	0	0	0	0	0	0	0
Ncaninum_LIV_000087700	Ncaninum_LIV_000087700.1	protein_coding	0	0	0	1	0	1	0	0	0	0	0	0	0
Ncaninum_LIV_000087800	Ncaninum_LIV_000087800.1	protein_coding	0	0	0	1	1	0	0	0	0	0	0	0	0
Ncaninum_LIV_000090000	Ncaninum_LIV_000090000.1	protein_coding	0	0	0	1	0	1	0	0	0	0	0	0	0
Ncaninum_LIV_000090100	Ncaninum_LIV_000090100.1	protein_coding	0	0	0	1	1	0	0	0	0	0	0	0	0
Ncaninum_LIV_000094400	Ncaninum_LIV_000094400.1	protein_coding	0	0	0	1	0	0	0	0	0	0	0	0	1
Ncaninum_LIV_000094500	Ncaninum_LIV_000094500.1	protein_coding	0	0	0	1	0	0	0	0	0	0	0	0	1
Ncaninum_LIV_000123400	Ncaninum_LIV_000123400.1	protein_coding	0	0	0	1	1	0	0	0	0	0	0	0	0
Ncaninum_LIV_000123500	Ncaninum_LIV_000123500.1	protein_coding	0	0	0	1	1	0	0	0	0	0	0	0	0
Ncaninum_LIV_000123600	Ncaninum_LIV_000123600.1	protein_coding	0	0	0	1	0	0	0	0	0	0	0	0	1
Ncaninum_LIV_000124800	Ncaninum_LIV_000124800.1	protein_coding	0	0	0	1	0	1	0	0	0	0	0	0	0
Ncaninum_LIV_000133200	Ncaninum_LIV_000133200.1	protein_coding	0	0	0	1	1	0	0	0	0	0	0	0	0
Ncaninum_LIV_000158600	Ncaninum_LIV_000158600.1	protein_coding	0	0	0	1	0	1	0	0	0	0	0	0	0
Ncaninum_LIV_000158700	Ncaninum_LIV_000158700.1	protein_coding	0	0	0	1	1	0	0	0	0	0	0	0	0
Ncaninum_LIV_000159300	Ncaninum_LIV_000159300.1	protein_coding	0	0	0	1	0	0	0	0	0	0	0	0	1
Ncaninum_LIV_000159400	Ncaninum_LIV_000159400.1	protein_coding	0	0	0	1	0	0	0	0	0	0	0	0	1
Ncaninum_LIV_000162100	Ncaninum_LIV_000162100.1	protein_coding	0	0	0	1	1	0	0	0	0	0	0	0	0
Ncaninum_LIV_000162200	Ncaninum_LIV_000162200.1	protein_coding	0	0	0	1	1	0	0	0	0	0	0	0	0
Ncaninum_LIV_000163000	Ncaninum_LIV_000163000.1	protein_coding	0	0	0	1	0	1	0	0	0	0	0	0	0
Ncaninum_LIV_000163500	Ncaninum_LIV_000163500.1	protein_coding	0	0	0	1	1	0	0	0	0	0	0	0	0
Ncaninum_LIV_000163600	Ncaninum_LIV_000163600.1	protein_coding	0	0	0	1	0	1	0	0	0	0	0	0	0
Ncaninum_LIV_000175900	Ncaninum_LIV_000175900.1	protein_coding	0	0	0	1	1	0	0	0	0	0	0	0	0
Ncaninum_LIV_000176000	Ncaninum_LIV_000176000.1	protein_coding	0	0	0	1	0	0	0	0	0	0	0	0	1
Ncaninum_LIV_000178200	Ncaninum_LIV_000178200.1	protein_coding	0	0	0	1	1	0	0	0	0	0	0	0	0
Ncaninum_LIV_000178400	Ncaninum_LIV_000178400.1	protein_coding	0	0	0	1	0	0	0	0	0	0	0	0	1
Ncaninum_LIV_000183300	Ncaninum_LIV_000183300.1	protein_coding	0	0	0	1	0	0	0	0	0	0	0	0	1
Ncaninum_LIV_000183400	Ncaninum_LIV_000183400.1	protein_coding	0	0	0	1	0	1	0	0	0	0	0	0	0
Ncaninum_LIV_000185800	Ncaninum_LIV_000185800.1	protein_coding	0	0	0	1	0	1	0	0	0	0	0	0	0
Ncaninum_LIV_000185900	Ncaninum_LIV_000185900.1	protein_coding	0	0	0	1	1	0	0	0	0	0	0	0	0
Ncaninum_LIV_000188500	Ncaninum_LIV_000188500.1	protein_coding	0	0	0	1	1	0	0	0	0	0	0	0	0
Ncaninum_LIV_000188600	Ncaninum_LIV_000188600.1	protein_coding	0	0	0	1	0	1	0	0	0	0	0	0	0
Ncaninum_LIV_000195200	Ncaninum_LIV_000195200.1	protein_coding	0	0	0	1	1	0	0	0	0	0	0	0	0
Ncaninum_LIV_000195800	Ncaninum_LIV_000195800.1	protein_coding	0	0	0	1	0	1	0	0	0	0	0	0	0
Ncaninum_LIV_000195900	Ncaninum_LIV_000195900.1	protein_coding	0	0	0	1	1	0	0	0	0	0	0	0	0
Ncaninum_LIV_000198000	Ncaninum_LIV_000198000.1	protein_coding	0	0	0	1	0	1	0	0	0	0	0	0	0
Ncaninum_LIV_000199100	Ncaninum_LIV_000199100.1	protein_coding	0	0	0	1	1	0	0	0	0	0	0	0	0
Ncaninum_LIV_000201900	Ncaninum_LIV_000201900.1	protein_coding	0	0	0	1	0	0	0	0	0	0	0	0	1
Ncaninum_LIV_000202200	Ncaninum_LIV_000202200.1	protein_coding	0	0	0	1	0	0	0	0	0	0	0	0	1
Ncaninum_LIV_000202500	Ncaninum_LIV_000202500.1	protein_coding	0	0	0	1	0	0	0	0	0	0	0	0	1
Ncaninum_LIV_000212900	Ncaninum_LIV_000212900.1	protein_coding	0	0	0	1	0	1	0	0	0	0	0	0	0
Ncaninum_LIV_000219700	Ncaninum_LIV_000219700.1	protein_coding	0	0	0	1	0	1	0	0	0	0	0	0	0
Ncaninum_LIV_000219800	Ncaninum_LIV_000219800.1	protein_coding	0	0	0	1	1	0	0	0	0	0	0	0	0
Ncaninum_LIV_000220700	Ncaninum_LIV_000220700.1	protein_coding	0	0	0	1	0	1	0	0	0	0	0	0	0
Ncaninum_LIV_000225500	Ncaninum_LIV_000225500.1	protein_coding	0	0	0	1	0	0	0	0	0	0	0	0	1
Ncaninum_LIV_000225600	Ncaninum_LIV_000225600.1	protein_coding	0	0	0	1	0	0	0	0	0	0	0	0	1
Ncaninum_LIV_000225700	Ncaninum_LIV_000225700.1	protein_coding	0	0	0	1	0	1	0	0	0	0	0	0	0
Ncaninum_LIV_000231100	Ncaninum_LIV_000231100.1	protein_coding	0	0	0	1	0	1	0	0	0	0	0	0	0
Ncaninum_LIV_000231200	Ncaninum_LIV_000231200.1	protein_coding	0	0	0	1	1	0	0	0	0	0	0	0	0
Ncaninum_LIV_000251700	Ncaninum_LIV_000251700.1	protein_coding	0	0	0	1	1	0	0	0	0	0	0	0	0
Ncaninum_LIV_000251800	Ncaninum_LIV_000251800.1	protein_coding	0	0	0	1	0	1	0	0	0	0	0	0	0
Ncaninum_LIV_000251900	Ncaninum_LIV_000251900.1	protein_coding	0	0	0	1	1	0	0	0	0	0	0	0	0
Ncaninum_LIV_000254100	Ncaninum_LIV_000254100.1	protein_coding	0	0	0	1	1	0	0	0	0	0	0	0	0
Ncaninum_LIV_000254200	Ncaninum_LIV_000254200.1	protein_coding	0	0	0	1	1	0	0	0	0	0	0	0	0
Ncaninum_LIV_000254300	Ncaninum_LIV_000254300.1	protein_coding	0	0	0	1	1	0	0	0	0	0	0	0	0
Ncaninum_LIV_000265400	Ncaninum_LIV_000265400.1	protein_coding	0	0	0	1	0	0	0	0	0	0	0	0	1
Ncaninum_LIV_000265500	Ncaninum_LIV_000265500.1	protein_coding	0	0	0	1	0	1	0	0	0	0	0	0	0
Ncaninum_LIV_000272000	Ncaninum_LIV_000272000.1	protein_coding	0	0	0	1	1	0	0	0	0	0	0	0	0
Ncaninum_LIV_000272100	Ncaninum_LIV_000272100.1	protein_coding	0	0	0	1	0	0	0	0	0	0	0	0	1
Ncaninum_LIV_000272200	Ncaninum_LIV_000272200:rRNA	rRNA	0	0	0	1	1	0	0	0	0	0	0	0	0
Ncaninum_LIV_000272300	Ncaninum_LIV_000272300.1	protein_coding	0	0	0	1	0	1	0	0	0	0	0	0	0
Ncaninum_LIV_000272500	Ncaninum_LIV_000272500.1	protein_coding	0	0	0	1	1	0	0	0	0	0	0	0	0
Ncaninum_LIV_000273200	Ncaninum_LIV_000273200.1	protein_coding	0	0	0	1	0	1	0	0	0	0	0	0	0
Ncaninum_LIV_000273300	Ncaninum_LIV_000273300.1	protein_coding	0	0	0	1	0	0	0	0	0	0	0	0	1
Ncaninum_LIV_000275800	Ncaninum_LIV_000275800.1	protein_coding	0	0	0	1	0	1	0	0	0	0	0	0	0
Ncaninum_LIV_000275900	Ncaninum_LIV_000275900.1	protein_coding	0	0	0	1	0	0	0	0	0	0	0	0	1
Ncaninum_LIV_000280200	Ncaninum_LIV_000280200.1	protein_coding	0	0	0	1	0	1	0	0	0	0	0	0	0
Ncaninum_LIV_000280500	Ncaninum_LIV_000280500.1	protein_coding	0	0	0	1	0	1	0	0	0	0	0	0	0
Ncaninum_LIV_000280800	Ncaninum_LIV_000280800.1	protein_coding	0	0	0	1	1	0	0	0	0	0	0	0	0
Ncaninum_LIV_000280900	Ncaninum_LIV_000280900.1	protein_coding	0	0	0	1	1	0	0	0	0	0	0	0	0
Ncaninum_LIV_000281000	Ncaninum_LIV_000281000.1	protein_coding	0	0	0	1	0	1	0	0	0	0	0	0	0
Ncaninum_LIV_000305700	Ncaninum_LIV_000305700.1	protein_coding	0	0	0	1	0	1	0	0	0	0	0	0	0
Ncaninum_LIV_000305800	Ncaninum_LIV_000305800.1	protein_coding	0	0	0	1	1	0	0	0	0	0	0	0	0
Ncaninum_LIV_000319400	Ncaninum_LIV_000319400.1	protein_coding	0	0	0	1	1	0	0	0	0	0	0	0	0
Ncaninum_LIV_000319500:pseudogene	Ncaninum_LIV_000319500.1	transcribed_processed_pseudogene	0	0	0	1	0	0	0	0	0	0	0	0	1
Ncaninum_LIV_000319600	Ncaninum_LIV_000319600.1	protein_coding	0	0	0	1	1	0	0	0	0	0	0	0	0
Ncaninum_LIV_000319700	Ncaninum_LIV_000319700.1	protein_coding	0	0	0	1	1	0	0	0	0	0	0	0	0
Ncaninum_LIV_000319800	Ncaninum_LIV_000319800.1	protein_coding	0	0	0	1	0	0	0	0	0	0	0	0	1
Ncaninum_LIV_000323000	Ncaninum_LIV_000323000.1	protein_coding	0	0	0	1	0	1	0	0	0	0	0	0	0
Ncaninum_LIV_000323100	Ncaninum_LIV_000323100.1	protein_coding	0	0	0	1	1	0	0	0	0	0	0	0	0
Ncaninum_LIV_000326900	Ncaninum_LIV_000326900.1	protein_coding	0	0	0	1	0	1	0	0	0	0	0	0	0
Ncaninum_LIV_000332500	Ncaninum_LIV_000332500.1	protein_coding	0	0	0	1	1	0	0	0	0	0	0	0	0
Ncaninum_LIV_000332600	Ncaninum_LIV_000332600.1	protein_coding	0	0	0	1	0	0	0	0	0	0	0	0	1
Ncaninum_LIV_000345400	Ncaninum_LIV_000345400.1	protein_coding	0	0	0	1	0	0	0	0	0	0	0	0	1
Ncaninum_LIV_000345500	Ncaninum_LIV_000345500.1	protein_coding	0	0	0	1	0	0	0	0	0	0	0	0	1
Ncaninum_LIV_000348800	Ncaninum_LIV_000348800.1	protein_coding	0	0	0	1	1	0	0	0	0	0	0	0	0
Ncaninum_LIV_000348900	Ncaninum_LIV_000348900.1	protein_coding	0	0	0	1	1	0	0	0	0	0	0	0	0
Ncaninum_LIV_000350200	Ncaninum_LIV_000350200.1	protein_coding	0	0	0	1	0	1	0	0	0	0	0	0	0
Ncaninum_LIV_000351000	Ncaninum_LIV_000351000.1	protein_coding	0	0	0	1	0	1	0	0	0	0	0	0	0
Ncaninum_LIV_000356200	Ncaninum_LIV_000356200.1	protein_coding	0	0	0	1	1	0	0	0	0	0	0	0	0
Ncaninum_LIV_000356300	Ncaninum_LIV_000356300.1	protein_coding	0	0	0	1	1	0	0	0	0	0	0	0	0
Ncaninum_LIV_000363500	Ncaninum_LIV_000363500.1	protein_coding	0	0	0	1	0	0	0	0	0	0	0	0	1
Ncaninum_LIV_000369000	Ncaninum_LIV_000369000.1	protein_coding	0	0	0	1	0	0	0	0	0	0	0	0	1
Ncaninum_LIV_000369100	Ncaninum_LIV_000369100.1	protein_coding	0	0	0	1	0	0	0	0	0	0	0	0	1
Ncaninum_LIV_000369600	Ncaninum_LIV_000369600.1	protein_coding	0	0	0	1	1	0	0	0	0	0	0	0	0
Ncaninum_LIV_000370200	Ncaninum_LIV_000370200.1	protein_coding	0	0	0	1	0	1	0	0	0	0	0	0	0
Ncaninum_LIV_000370300	Ncaninum_LIV_000370300.1	protein_coding	0	0	0	1	0	0	0	0	0	0	0	0	1
Ncaninum_LIV_000371800	Ncaninum_LIV_000371800.1	protein_coding	0	0	0	1	0	1	0	0	0	0	0	0	0
Ncaninum_LIV_000371900	Ncaninum_LIV_000371900.1	protein_coding	0	0	0	1	1	0	0	0	0	0	0	0	0
Ncaninum_LIV_000372000	Ncaninum_LIV_000372000.1	protein_coding	0	0	0	1	0	0	0	0	0	0	0	0	1
Ncaninum_LIV_000372100	Ncaninum_LIV_000372100.1	protein_coding	0	0	0	1	0	1	0	0	0	0	0	0	0
Ncaninum_LIV_000372200	Ncaninum_LIV_000372200.1	protein_coding	0	0	0	1	0	0	0	0	0	0	0	0	1
Ncaninum_LIV_000373000	Ncaninum_LIV_000373000.1	protein_coding	0	0	0	1	1	0	0	0	0	0	0	0	0
Ncaninum_LIV_000373200	Ncaninum_LIV_000373200.1	protein_coding	0	0	0	1	1	0	0	0	0	0	0	0	0
Ncaninum_LIV_000373600	Ncaninum_LIV_000373600.1	protein_coding	0	0	0	1	1	0	0	0	0	0	0	0	0
Ncaninum_LIV_000374100	Ncaninum_LIV_000374100.1	protein_coding	0	0	0	1	1	0	0	0	0	0	0	0	0
Ncaninum_LIV_000374200	Ncaninum_LIV_000374200:snRNA	snRNA	0	0	0	1	0	0	0	0	1	0	0	0	0
Ncaninum_LIV_000374300	Ncaninum_LIV_000374300.1	protein_coding	0	0	0	1	1	0	0	0	0	0	0	0	0
Ncaninum_LIV_000378400	Ncaninum_LIV_000378400.1	protein_coding	0	0	0	1	1	0	0	0	0	0	0	0	0
Ncaninum_LIV_000378500	Ncaninum_LIV_000378500.1	protein_coding	0	0	0	1	0	0	0	0	0	0	0	0	1
Ncaninum_LIV_000378600	Ncaninum_LIV_000378600.1	protein_coding	0	0	0	1	0	0	0	0	0	0	0	0	1
Ncaninum_LIV_000378800	Ncaninum_LIV_000378800.1	protein_coding	0	0	0	1	0	0	0	0	0	0	0	0	1
Ncaninum_LIV_000378900	Ncaninum_LIV_000378900.1	protein_coding	0	0	0	1	1	0	0	0	0	0	0	0	0
Ncaninum_LIV_000381100	Ncaninum_LIV_000381100.1	protein_coding	0	0	0	1	0	1	0	0	0	0	0	0	0
Ncaninum_LIV_000382000	Ncaninum_LIV_000382000.1	protein_coding	0	0	0	1	0	0	0	0	0	0	0	0	1
Ncaninum_LIV_000382100	Ncaninum_LIV_000382100.1	protein_coding	0	0	0	1	1	0	0	0	0	0	0	0	0
Ncaninum_LIV_000385600	Ncaninum_LIV_000385600.1	protein_coding	0	0	0	1	1	0	0	0	0	0	0	0	0
Ncaninum_LIV_000385700	Ncaninum_LIV_000385700.1	protein_coding	0	0	0	1	0	0	0	0	0	0	0	0	1
Ncaninum_LIV_000388900	Ncaninum_LIV_000388900.1	protein_coding	0	0	0	1	0	1	0	0	0	0	0	0	0
Ncaninum_LIV_000389000	Ncaninum_LIV_000389000.1	protein_coding	0	0	0	1	1	0	0	0	0	0	0	0	0
Ncaninum_LIV_000394600	Ncaninum_LIV_000394600.1	protein_coding	0	0	0	1	1	0	0	0	0	0	0	0	0
Ncaninum_LIV_000394700	Ncaninum_LIV_000394700.1	protein_coding	0	0	0	1	1	0	0	0	0	0	0	0	0
Ncaninum_LIV_000406100	Ncaninum_LIV_000406100.1	protein_coding	0	0	0	1	0	1	0	0	0	0	0	0	0
Ncaninum_LIV_000406200	Ncaninum_LIV_000406200.1	protein_coding	0	0	0	1	1	0	0	0	0	0	0	0	0
Ncaninum_LIV_000419000	Ncaninum_LIV_000419000.1	protein_coding	0	0	0	1	0	0	0	0	0	0	0	0	1
Ncaninum_LIV_000419100	Ncaninum_LIV_000419100.1	protein_coding	0	0	0	1	0	0	0	0	0	0	0	0	1
Ncaninum_LIV_000419200	Ncaninum_LIV_000419200.1	protein_coding	0	0	0	1	1	0	0	0	0	0	0	0	0
Ncaninum_LIV_000419700	Ncaninum_LIV_000419700.1	protein_coding	0	0	0	1	1	0	0	0	0	0	0	0	0
Ncaninum_LIV_000419800	Ncaninum_LIV_000419800.1	protein_coding	0	0	0	1	0	1	0	0	0	0	0	0	0
Ncaninum_LIV_000422000	Ncaninum_LIV_000422000.1	protein_coding	0	0	0	1	1	0	0	0	0	0	0	0	0
Ncaninum_LIV_000422100	Ncaninum_LIV_000422100.1	protein_coding	0	0	0	1	0	0	0	0	0	0	0	0	1
Ncaninum_LIV_000436600	Ncaninum_LIV_000436600.1	protein_coding	0	0	0	1	1	0	0	0	0	0	0	0	0
Ncaninum_LIV_000436700	Ncaninum_LIV_000436700.1	protein_coding	0	0	0	1	0	1	0	0	0	0	0	0	0
Ncaninum_LIV_000440100	Ncaninum_LIV_000440100.1	protein_coding	0	0	0	1	0	1	0	0	0	0	0	0	0
Ncaninum_LIV_000441400	Ncaninum_LIV_000441400.1	protein_coding	0	0	0	1	1	0	0	0	0	0	0	0	0
Ncaninum_LIV_000442500	Ncaninum_LIV_000442500.1	protein_coding	0	0	0	1	0	1	0	0	0	0	0	0	0
Ncaninum_LIV_000444000	Ncaninum_LIV_000444000.1	protein_coding	0	0	0	1	1	0	0	0	0	0	0	0	0
Ncaninum_LIV_000450900	Ncaninum_LIV_000450900.1	protein_coding	0	0	0	1	1	0	0	0	0	0	0	0	0
Ncaninum_LIV_000451000	Ncaninum_LIV_000451000.1	protein_coding	0	0	0	1	0	0	0	0	0	0	0	0	1
Ncaninum_LIV_000453700	Ncaninum_LIV_000453700.1	protein_coding	0	0	0	1	0	0	0	0	0	0	0	0	1
Ncaninum_LIV_000453800	Ncaninum_LIV_000453800.1	protein_coding	0	0	0	1	0	0	0	0	0	0	0	0	1
Ncaninum_LIV_000458700	Ncaninum_LIV_000458700.1	protein_coding	0	0	0	1	1	0	0	0	0	0	0	0	0
Ncaninum_LIV_000458800	Ncaninum_LIV_000458800.1	protein_coding	0	0	0	1	1	0	0	0	0	0	0	0	0
Ncaninum_LIV_000459100:pseudogene	Ncaninum_LIV_000459100.1	transcribed_processed_pseudogene	0	0	0	1	0	0	0	0	0	0	0	0	1
Ncaninum_LIV_000459200:pseudogene	Ncaninum_LIV_000459200.1	transcribed_processed_pseudogene	0	0	0	1	0	0	0	1	0	0	0	0	0
Ncaninum_LIV_000459300	Ncaninum_LIV_000459300.1	protein_coding	0	0	0	1	0	0	0	0	0	0	0	0	1
Ncaninum_LIV_000459500	Ncaninum_LIV_000459500.1	protein_coding	0	0	0	1	0	0	0	0	0	0	0	0	1
Ncaninum_LIV_000459600	Ncaninum_LIV_000459600.1	protein_coding	0	0	0	1	0	0	0	0	0	0	0	0	1
Ncaninum_LIV_000462000	Ncaninum_LIV_000462000.1	protein_coding	0	0	0	1	1	0	0	0	0	0	0	0	0
Ncaninum_LIV_000462100	Ncaninum_LIV_000462100.1	protein_coding	0	0	0	1	1	0	0	0	0	0	0	0	0
Ncaninum_LIV_000462200	Ncaninum_LIV_000462200.1	protein_coding	0	0	0	1	0	0	0	0	0	0	0	0	1
Ncaninum_LIV_000462300	Ncaninum_LIV_000462300.1	protein_coding	0	0	0	1	0	0	0	0	0	0	0	0	1
Ncaninum_LIV_000473400	Ncaninum_LIV_000473400.1	protein_coding	0	0	0	1	1	0	0	0	0	0	0	0	0
Ncaninum_LIV_000473500	Ncaninum_LIV_000473500:tRNA	protein_coding	0	0	0	1	0	0	0	0	0	0	0	0	1
Ncaninum_LIV_000486800	Ncaninum_LIV_000486800.1	protein_coding	0	0	0	1	0	0	0	0	0	0	0	0	1
Ncaninum_LIV_000486900	Ncaninum_LIV_000486900.1	protein_coding	0	0	0	1	0	0	0	0	0	0	0	0	1
Ncaninum_LIV_000492200	Ncaninum_LIV_000492200.1	protein_coding	0	0	0	1	0	1	0	0	0	0	0	0	0
Ncaninum_LIV_000494200	Ncaninum_LIV_000494200.1	protein_coding	0	0	0	1	1	0	0	0	0	0	0	0	0
Ncaninum_LIV_000502600	Ncaninum_LIV_000502600.1	protein_coding	0	0	0	1	1	0	0	0	0	0	0	0	0
Ncaninum_LIV_000509200	Ncaninum_LIV_000509200.1	protein_coding	0	0	0	1	0	0	0	0	0	0	0	0	1
Ncaninum_LIV_000509300	Ncaninum_LIV_000509300.1	protein_coding	0	0	0	1	0	0	0	0	0	0	0	0	1
Ncaninum_LIV_000509400	Ncaninum_LIV_000509400.1	protein_coding	0	0	0	1	0	0	0	0	0	0	0	0	1
Ncaninum_LIV_000510300:pseudogene	Ncaninum_LIV_000510300.1	transcribed_processed_pseudogene	0	0	0	1	1	0	0	0	0	0	0	0	0
Ncaninum_LIV_000512600	Ncaninum_LIV_000512600.1	protein_coding	0	0	0	1	0	1	0	0	0	0	0	0	0
Ncaninum_LIV_000517300	Ncaninum_LIV_000517300.1	protein_coding	0	0	0	1	1	0	0	0	0	0	0	0	0
Ncaninum_LIV_000517400	Ncaninum_LIV_000517400.1	protein_coding	0	0	0	1	1	0	0	0	0	0	0	0	0
Ncaninum_LIV_000521900	Ncaninum_LIV_000521900.1	protein_coding	0	0	0	1	1	0	0	0	0	0	0	0	0
Ncaninum_LIV_000522000	Ncaninum_LIV_000522000.1	protein_coding	0	0	0	1	0	0	0	0	0	0	0	0	1
Ncaninum_LIV_000528300	Ncaninum_LIV_000528300.1	protein_coding	0	0	0	1	1	0	0	0	0	0	0	0	0
Ncaninum_LIV_000528400	Ncaninum_LIV_000528400.1	protein_coding	0	0	0	1	1	0	0	0	0	0	0	0	0
Ncaninum_LIV_000529100	Ncaninum_LIV_000529100.1	protein_coding	0	0	0	1	0	1	0	0	0	0	0	0	0
Ncaninum_LIV_000537000	Ncaninum_LIV_000537000.1	protein_coding	0	0	0	1	0	1	0	0	0	0	0	0	0
Ncaninum_LIV_000542800	Ncaninum_LIV_000542800.1	protein_coding	0	0	0	1	0	1	0	0	0	0	0	0	0
Ncaninum_LIV_000544600	Ncaninum_LIV_000544600.1	protein_coding	0	0	0	1	0	1	0	0	0	0	0	0	0
Ncaninum_LIV_000544700	Ncaninum_LIV_000544700.1	protein_coding	0	0	0	1	1	0	0	0	0	0	0	0	0
Ncaninum_LIV_000549000	Ncaninum_LIV_000549000.1	protein_coding	0	0	0	1	0	1	0	0	0	0	0	0	0
Ncaninum_LIV_000549100	Ncaninum_LIV_000549100.1	protein_coding	0	0	0	1	0	1	0	0	0	0	0	0	0
Ncaninum_LIV_000551300	Ncaninum_LIV_000551300.1	protein_coding	0	0	0	1	1	0	0	0	0	0	0	0	0
Ncaninum_LIV_000551400	Ncaninum_LIV_000551400.1	protein_coding	0	0	0	1	1	0	0	0	0	0	0	0	0
Ncaninum_LIV_000563400	Ncaninum_LIV_000563400.1	protein_coding	0	0	0	1	0	1	0	0	0	0	0	0	0
Ncaninum_LIV_000563500	Ncaninum_LIV_000563500.1	protein_coding	0	0	0	1	0	0	0	0	0	0	0	0	1
Ncaninum_LIV_000577900	Ncaninum_LIV_000577900.1	protein_coding	0	0	0	1	0	1	0	0	0	0	0	0	0
Ncaninum_LIV_000578000	Ncaninum_LIV_000578000.1	protein_coding	0	0	0	1	0	0	0	0	0	0	0	0	1
Ncaninum_LIV_000584000	Ncaninum_LIV_000584000.1	protein_coding	0	0	0	1	0	1	0	0	0	0	0	0	0
Ncaninum_LIV_000586500	Ncaninum_LIV_000586500.1	protein_coding	0	0	0	1	1	0	0	0	0	0	0	0	0
Ncaninum_LIV_000586700	Ncaninum_LIV_000586700.1	protein_coding	0	0	0	1	1	0	0	0	0	0	0	0	0
Ncaninum_LIV_000586800	Ncaninum_LIV_000586800.1	protein_coding	0	0	0	1	0	0	0	0	0	0	0	0	1
Ncaninum_LIV_000599700	Ncaninum_LIV_000599700.1	protein_coding	0	0	0	1	0	0	0	0	0	0	0	0	1
Ncaninum_LIV_000599800	Ncaninum_LIV_000599800.1	protein_coding	0	0	0	1	1	0	0	0	0	0	0	0	0
Ncaninum_LIV_000599900	Ncaninum_LIV_000599900.1	protein_coding	0	0	0	1	0	1	0	0	0	0	0	0	0
Ncaninum_LIV_000602800	Ncaninum_LIV_000602800.1	protein_coding	0	0	0	1	0	1	0	0	0	0	0	0	0
Ncaninum_LIV_000602900	Ncaninum_LIV_000602900.1	protein_coding	0	0	0	1	0	0	0	0	0	0	0	0	1
Ncaninum_LIV_000606200	Ncaninum_LIV_000606200.1	protein_coding	0	0	0	1	0	1	0	0	0	0	0	0	0
Ncaninum_LIV_000609300	Ncaninum_LIV_000609300.1	protein_coding	0	0	0	1	0	1	0	0	0	0	0	0	0
Ncaninum_LIV_000609400	Ncaninum_LIV_000609400.1	protein_coding	0	0	0	1	1	0	0	0	0	0	0	0	0
Ncaninum_LIV_000613800	Ncaninum_LIV_000613800.1	protein_coding	0	0	0	1	0	1	0	0	0	0	0	0	0
Ncaninum_LIV_000614900	Ncaninum_LIV_000614900.1	protein_coding	0	0	0	1	1	0	0	0	0	0	0	0	0
Ncaninum_LIV_000616400	Ncaninum_LIV_000616400.1	protein_coding	0	0	0	1	1	0	0	0	0	0	0	0	0
Ncaninum_LIV_000616500	Ncaninum_LIV_000616500.1	protein_coding	0	0	0	1	0	0	0	0	0	0	0	0	1
Ncaninum_LIV_000623300	Ncaninum_LIV_000623300.1	protein_coding	0	0	0	1	0	1	0	0	0	0	0	0	0
Ncaninum_LIV_000623400	Ncaninum_LIV_000623400.1	protein_coding	0	0	0	1	1	0	0	0	0	0	0	0	0
Ncaninum_LIV_000626100	Ncaninum_LIV_000626100.1	protein_coding	0	0	0	1	0	1	0	0	0	0	0	0	0
Ncaninum_LIV_000626200	Ncaninum_LIV_000626200.1	protein_coding	0	0	0	1	1	0	0	0	0	0	0	0	0
Ncaninum_LIV_000626300:pseudogene	Ncaninum_LIV_000626300.1	transcribed_processed_pseudogene	0	0	0	1	1	0	0	0	0	0	0	0	0
Ncaninum_LIV_000626400:pseudogene	Ncaninum_LIV_000626400.1	transcribed_processed_pseudogene	0	0	0	1	0	0	0	0	0	0	0	0	1
Ncaninum_LIV_000626500	Ncaninum_LIV_000626500:tRNA	protein_coding	0	0	0	1	0	0	0	0	0	0	0	0	1
Ncaninum_LIV_000626600	Ncaninum_LIV_000626600.1	protein_coding	0	0	0	1	0	0	0	0	0	0	0	0	1
Ncaninum_LIV_000629000	Ncaninum_LIV_000629000.1	protein_coding	0	0	0	1	1	0	0	0	0	0	0	0	0
Ncaninum_LIV_000629100	Ncaninum_LIV_000629100.1	protein_coding	0	0	0	1	1	0	0	0	0	0	0	0	0
Ncaninum_LIV_000630600	Ncaninum_LIV_000630600.1	protein_coding	0	0	0	1	0	0	0	0	0	0	0	0	1
Ncaninum_LIV_000630700	Ncaninum_LIV_000630700.1	protein_coding	0	0	0	1	0	1	0	0	0	0	0	0	0
Ncaninum_LIV_000632300	Ncaninum_LIV_000632300.1	protein_coding	0	0	0	1	0	0	0	0	0	0	0	0	1
Ncaninum_LIV_000632400	Ncaninum_LIV_000632400.1	protein_coding	0	0	0	1	0	0	0	0	0	0	0	0	1
Ncaninum_LIV_000644000	Ncaninum_LIV_000644000.1	protein_coding	0	0	0	1	1	0	0	0	0	0	0	0	0
Ncaninum_LIV_000644100	Ncaninum_LIV_000644100.1	protein_coding	0	0	0	1	1	0	0	0	0	0	0	0	0
Ncaninum_LIV_000667600	Ncaninum_LIV_000667600.1	protein_coding	0	0	0	1	0	1	0	0	0	0	0	0	0
Ncaninum_LIV_000667700	Ncaninum_LIV_000667700.1	protein_coding	0	0	0	1	1	0	0	0	0	0	0	0	0
Ncaninum_LIV_000668900	Ncaninum_LIV_000668900.1	protein_coding	0	0	0	1	0	1	0	0	0	0	0	0	0
Ncaninum_LIV_000677800:pseudogene	Ncaninum_LIV_000677800.1	transcribed_processed_pseudogene	0	0	0	1	1	0	0	0	0	0	0	0	0
Ncaninum_LIV_000677900:pseudogene	Ncaninum_LIV_000677900.1	transcribed_processed_pseudogene	0	0	0	1	1	0	0	0	0	0	0	0	0
Ncaninum_LIV_000678000	Ncaninum_LIV_000678000.1	protein_coding	0	0	0	1	1	0	0	0	0	0	0	0	0
Ncaninum_LIV_000680600	Ncaninum_LIV_000680600.1	protein_coding	0	0	0	1	0	0	0	0	0	0	0	0	1
Ncaninum_LIV_000680700	Ncaninum_LIV_000680700.1	protein_coding	0	0	0	1	0	1	0	0	0	0	0	0	0
Ncaninum_LIV_000680800	Ncaninum_LIV_000680800.1	protein_coding	0	0	0	1	1	0	0	0	0	0	0	0	0
Ncaninum_LIV_000691500	Ncaninum_LIV_000691500.1	protein_coding	0	0	0	1	0	0	0	0	0	0	0	0	1
Ncaninum_LIV_000691600	Ncaninum_LIV_000691600.1	protein_coding	0	0	0	1	0	0	0	0	0	0	0	0	1
Ncaninum_LIV_000691700	Ncaninum_LIV_000691700.1	protein_coding	0	0	0	1	1	0	0	0	0	0	0	0	0
Ncaninum_LIV_000697500	Ncaninum_LIV_000697500.1	protein_coding	0	0	0	1	0	0	0	0	0	0	0	0	1
Ncaninum_LIV_000697600	Ncaninum_LIV_000697600.1	protein_coding	0	0	0	1	0	0	0	0	0	0	0	0	1
Ncaninum_LIV_000701400	Ncaninum_LIV_000701400.1	protein_coding	0	0	0	1	1	0	0	0	0	0	0	0	0
Ncaninum_LIV_000704000	Ncaninum_LIV_000704000.1	protein_coding	0	0	0	1	0	0	0	0	0	0	0	0	1
Ncaninum_LIV_000711100	Ncaninum_LIV_000711100.1	protein_coding	0	0	0	1	0	1	0	0	0	0	0	0	0
Ncaninum_LIV_000713600	Ncaninum_LIV_000713600.1	protein_coding	0	0	0	1	1	0	0	0	0	0	0	0	0
Ncaninum_LIV_000713700	Ncaninum_LIV_000713700.1	protein_coding	0	0	0	1	0	1	0	0	0	0	0	0	0
Ncaninum_LIV_000719300	Ncaninum_LIV_000719300.1	protein_coding	0	0	0	1	0	1	0	0	0	0	0	0	0
Ncaninum_LIV_000719400	Ncaninum_LIV_000719400.1	protein_coding	0	0	0	1	1	0	0	0	0	0	0	0	0
Ncaninum_LIV_000719500	Ncaninum_LIV_000719500.1	protein_coding	0	0	0	1	1	0	0	0	0	0	0	0	0
Ncaninum_LIV_000724400	Ncaninum_LIV_000724400.1	protein_coding	0	0	0	1	0	0	0	0	0	0	0	0	1
Ncaninum_LIV_000724500	Ncaninum_LIV_000724500.1	protein_coding	0	0	0	1	1	0	0	0	0	0	0	0	0
Ncaninum_LIV_000724600	Ncaninum_LIV_000724600.1	protein_coding	0	0	0	1	1	0	0	0	0	0	0	0	0
Ncaninum_LIV_000724700	Ncaninum_LIV_000724700.1	protein_coding	0	0	0	1	1	0	0	0	0	0	0	0	0
Ncaninum_LIV_000725500	Ncaninum_LIV_000725500.1	protein_coding	0	0	0	1	1	0	0	0	0	0	0	0	0
Ncaninum_LIV_000725600	Ncaninum_LIV_000725600.1	protein_coding	0	0	0	1	0	1	0	0	0	0	0	0	0
Ncaninum_LIV_000725700	Ncaninum_LIV_000725700.1	protein_coding	0	0	0	1	0	0	0	0	0	0	0	0	1
Ncaninum_LIV_000733900	Ncaninum_LIV_000733900.1	protein_coding	0	0	0	1	1	0	0	0	0	0	0	0	0
Ncaninum_LIV_000734000	Ncaninum_LIV_000734000:tRNA	protein_coding	0	0	0	1	1	0	0	0	0	0	0	0	0
Ncaninum_LIV_000734100	Ncaninum_LIV_000734100.1	protein_coding	0	0	0	1	1	0	0	0	0	0	0	0	0
Ncaninum_LIV_000738200	Ncaninum_LIV_000738200.1	protein_coding	0	0	0	1	0	1	0	0	0	0	0	0	0
Ncaninum_LIV_000738300	Ncaninum_LIV_000738300.1	protein_coding	0	0	0	1	0	0	0	0	0	0	0	0	1
Ncaninum_LIV_000738400	Ncaninum_LIV_000738400.1	protein_coding	0	0	0	1	1	0	0	0	0	0	0	0	0
Ncaninum_LIV_000740300	Ncaninum_LIV_000740300.1	protein_coding	0	0	0	1	1	0	0	0	0	0	0	0	0
Ncaninum_LIV_000750900	Ncaninum_LIV_000750900.1	protein_coding	0	0	0	1	0	0	0	0	0	0	0	0	1
Ncaninum_LIV_000751000	Ncaninum_LIV_000751000.1	protein_coding	0	0	0	1	0	1	0	0	0	0	0	0	0
Ncaninum_LIV_000758400	Ncaninum_LIV_000758400.1	protein_coding	0	0	0	1	1	0	0	0	0	0	0	0	0
Ncaninum_LIV_000760200	Ncaninum_LIV_000760200.1	protein_coding	0	0	0	1	1	0	0	0	0	0	0	0	0
Ncaninum_LIV_000760300	Ncaninum_LIV_000760300.1	protein_coding	0	0	0	1	1	0	0	0	0	0	0	0	0
Ncaninum_LIV_000762700	Ncaninum_LIV_000762700.1	protein_coding	0	0	0	1	0	0	0	0	0	0	0	0	1
Ncaninum_LIV_000762800	Ncaninum_LIV_000762800.1	protein_coding	0	0	0	1	1	0	0	0	0	0	0	0	0
Ncaninum_LIV_000762900	Ncaninum_LIV_000762900.1	protein_coding	0	0	0	1	0	0	0	0	0	0	0	0	1
Ncaninum_LIV_000763000	Ncaninum_LIV_000763000.1	protein_coding	0	0	0	1	1	0	0	0	0	0	0	0	0
Ncaninum_LIV_000763100	Ncaninum_LIV_000763100.1	protein_coding	0	0	0	1	0	0	0	0	0	0	0	0	1
Ncaninum_LIV_000763200	Ncaninum_LIV_000763200.1	protein_coding	0	0	0	1	0	0	0	0	0	0	0	0	1
Ncaninum_LIV_000764900	Ncaninum_LIV_000764900.1	protein_coding	0	0	0	1	0	0	0	0	0	0	0	0	1
Ncaninum_LIV_000765100	Ncaninum_LIV_000765100.1	protein_coding	0	0	0	1	0	0	0	0	0	0	0	0	1
Ncaninum_LIV_000765800	Ncaninum_LIV_000765800.1	protein_coding	0	0	0	1	1	0	0	0	0	0	0	0	0
Ncaninum_LIV_000765900	Ncaninum_LIV_000765900.1	protein_coding	0	0	0	1	1	0	0	0	0	0	0	0	0
Ncaninum_LIV_000771300	Ncaninum_LIV_000771300.1	protein_coding	0	0	0	1	1	0	0	0	0	0	0	0	0
Ncaninum_LIV_000771400	Ncaninum_LIV_000771400.1	protein_coding	0	0	0	1	0	0	0	0	0	0	0	0	1
Ncaninum_LIV_000772400	Ncaninum_LIV_000772400.1	protein_coding	0	0	0	1	0	1	0	0	0	0	0	0	0
Ncaninum_LIV_000773600	Ncaninum_LIV_000773600.1	protein_coding	0	0	0	1	1	0	0	0	0	0	0	0	0
Ncaninum_LIV_000774500	Ncaninum_LIV_000774500.1	protein_coding	0	0	0	1	0	0	0	0	0	0	0	0	1
Ncaninum_LIV_000775200	Ncaninum_LIV_000775200.1	protein_coding	0	0	0	1	1	0	0	0	0	0	0	0	0
Ncaninum_LIV_000775300	Ncaninum_LIV_000775300.1	protein_coding	0	0	0	1	1	0	0	0	0	0	0	0	0
Ncaninum_LIV_000776000	Ncaninum_LIV_000776000.1	protein_coding	0	0	0	1	1	0	0	0	0	0	0	0	0
Ncaninum_LIV_000777000	Ncaninum_LIV_000777000.1	protein_coding	0	0	0	1	0	1	0	0	0	0	0	0	0
Ncaninum_LIV_000780400:pseudogene	Ncaninum_LIV_000780400.1	transcribed_processed_pseudogene	0	0	0	1	0	0	0	0	0	0	0	0	1
Ncaninum_LIV_000780500:pseudogene	Ncaninum_LIV_000780500.1	transcribed_processed_pseudogene	0	0	0	1	0	0	0	0	0	0	0	0	1
Ncaninum_LIV_000780600:pseudogene	Ncaninum_LIV_000780600.1	transcribed_processed_pseudogene	0	0	0	1	0	0	0	0	0	0	0	0	1
Ncaninum_LIV_000781200:pseudogene	Ncaninum_LIV_000781200.1	transcribed_processed_pseudogene	0	0	0	1	1	0	0	0	0	0	0	0	0
Ncaninum_LIV_000782800:pseudogene	Ncaninum_LIV_000782800.1	transcribed_processed_pseudogene	0	0	0	1	0	0	0	0	0	0	0	0	1
Ncaninum_LIV_000782900:pseudogene	Ncaninum_LIV_000782900.1	transcribed_processed_pseudogene	0	0	0	1	0	0	0	0	0	0	0	0	1
Ncaninum_LIV_000783000:pseudogene	Ncaninum_LIV_000783000.1	transcribed_processed_pseudogene	0	0	0	1	0	0	0	0	0	0	0	0	1
Ncaninum_LIV_000784200	Ncaninum_LIV_000784200.1	protein_coding	0	0	0	1	0	0	0	0	0	0	0	0	1
Ncaninum_LIV_000784300	Ncaninum_LIV_000784300.1	protein_coding	0	0	0	1	0	0	0	0	0	0	0	0	1

## Sheet: NcUru2
#GeneName	GeneId	TranscriptId	BioType	variants_impact_HIGH	variants_impact_LOW	variants_impact_MODERATE	variants_impact_MODIFIER	variants_effect_downstream_gene_variant	variants_effect_frameshift_variant	variants_effect_intron_variant	variants_effect_missense_variant	variants_effect_non_coding_transcript_exon_variant	variants_effect_non_coding_transcript_variant	variants_effect_splice_region_variant	variants_effect_start_lost	variants_effect_synonymous_variant	variants_effect_upstream_gene_variant
Ncaninum_LIV_000049100	Ncaninum_LIV_000049100	Ncaninum_LIV_000049100.1	protein_coding	1	1	0	15	15	1	0	0	0	0	0	0	1	0
Ncaninum_LIV_000488100	Ncaninum_LIV_000488100	Ncaninum_LIV_000488100.1	protein_coding	1	0	2	14	1	1	0	2	0	0	0	0	0	13
Ncaninum_LIV_000262500	Ncaninum_LIV_000262500	Ncaninum_LIV_000262500.1	protein_coding	1	0	0	3	0	0	2	0	0	0	0	1	0	1
Ncaninum_LIV_000218800	Ncaninum_LIV_000218800	Ncaninum_LIV_000218800.1	protein_coding	1	0	0	1	1	1	0	0	0	0	0	0	0	0
Ncaninum_LIV_000705900	Ncaninum_LIV_000705900	Ncaninum_LIV_000705900.1	protein_coding	0	2	2	5	2	0	0	2	0	0	0	0	2	3
Ncaninum_LIV_000181800	Ncaninum_LIV_000181800	Ncaninum_LIV_000181800.1	protein_coding	0	2	2	0	0	0	0	2	0	0	0	0	2	0
Ncaninum_LIV_000511000	Ncaninum_LIV_000511000	Ncaninum_LIV_000511000.1	protein_coding	0	2	1	0	0	0	0	1	0	0	0	0	2	0
Ncaninum_LIV_000106700	Ncaninum_LIV_000106700	Ncaninum_LIV_000106700.1	protein_coding	0	1	8	11	0	0	0	8	0	0	0	0	1	11
Ncaninum_LIV_000462700	Ncaninum_LIV_000462700	Ncaninum_LIV_000462700.1	protein_coding	0	1	1	12	0	0	0	1	0	0	0	0	1	12
Ncaninum_LIV_000676800	Ncaninum_LIV_000676800	Ncaninum_LIV_000676800.1	protein_coding	0	1	1	8	5	0	0	1	0	0	0	0	1	3
Ncaninum_LIV_000681700	Ncaninum_LIV_000681700	Ncaninum_LIV_000681700.1	protein_coding	0	1	1	1	0	0	0	1	0	0	0	0	1	1
Ncaninum_LIV_000047800	Ncaninum_LIV_000047800	Ncaninum_LIV_000047800.1	protein_coding	0	1	1	0	0	0	0	1	0	0	0	0	1	0
Ncaninum_LIV_000134700	Ncaninum_LIV_000134700	Ncaninum_LIV_000134700.1	protein_coding	0	1	1	0	0	0	0	1	0	0	0	0	1	0
Ncaninum_LIV_000701400	Ncaninum_LIV_000701400	Ncaninum_LIV_000701400.1	protein_coding	0	1	0	10	10	0	0	0	0	0	0	0	1	0
Ncaninum_LIV_000706100	Ncaninum_LIV_000706100	Ncaninum_LIV_000706100.1	protein_coding	0	1	0	3	0	0	0	0	0	0	0	0	1	3
Ncaninum_LIV_000159100	Ncaninum_LIV_000159100	Ncaninum_LIV_000159100.1	protein_coding	0	1	0	1	1	0	0	0	0	0	0	0	1	0
Ncaninum_LIV_000495200	Ncaninum_LIV_000495200	Ncaninum_LIV_000495200.1	protein_coding	0	1	0	1	0	0	1	0	0	0	0	0	1	0
Ncaninum_LIV_000699800	Ncaninum_LIV_000699800	Ncaninum_LIV_000699800.1	protein_coding	0	1	0	1	1	0	0	0	0	0	0	0	1	0
Ncaninum_LIV_000135300	Ncaninum_LIV_000135300	Ncaninum_LIV_000135300.1	protein_coding	0	1	0	0	0	0	0	0	0	0	0	0	1	0
Ncaninum_LIV_000140000	Ncaninum_LIV_000140000	Ncaninum_LIV_000140000.1	protein_coding	0	1	0	0	0	0	0	0	0	0	0	0	1	0
Ncaninum_LIV_000177000	Ncaninum_LIV_000177000	Ncaninum_LIV_000177000.1	protein_coding	0	1	0	0	0	0	0	0	0	0	0	0	1	0
Ncaninum_LIV_000178400	Ncaninum_LIV_000178400	Ncaninum_LIV_000178400.1	protein_coding	0	1	0	0	0	0	0	0	0	0	0	0	1	0
Ncaninum_LIV_000184900	Ncaninum_LIV_000184900	Ncaninum_LIV_000184900.1	protein_coding	0	1	0	0	0	0	0	0	0	0	0	0	1	0
Ncaninum_LIV_000199500	Ncaninum_LIV_000199500	Ncaninum_LIV_000199500.1	protein_coding	0	1	0	0	0	0	0	0	0	0	1	0	1	0
Ncaninum_LIV_000206500	Ncaninum_LIV_000206500	Ncaninum_LIV_000206500.1	protein_coding	0	1	0	0	0	0	1	0	0	0	1	0	0	0
Ncaninum_LIV_000227700	Ncaninum_LIV_000227700	Ncaninum_LIV_000227700.1	protein_coding	0	1	0	0	0	0	0	0	0	0	0	0	1	0
Ncaninum_LIV_000264600	Ncaninum_LIV_000264600	Ncaninum_LIV_000264600.1	protein_coding	0	1	0	0	0	0	0	0	0	0	0	0	1	0
Ncaninum_LIV_000305100	Ncaninum_LIV_000305100	Ncaninum_LIV_000305100.1	protein_coding	0	1	0	0	0	0	0	0	0	0	0	0	1	0
Ncaninum_LIV_000335800	Ncaninum_LIV_000335800	Ncaninum_LIV_000335800.1	protein_coding	0	1	0	0	0	0	0	0	0	0	0	0	1	0
Ncaninum_LIV_000367900	Ncaninum_LIV_000367900	Ncaninum_LIV_000367900.1	protein_coding	0	1	0	0	0	0	0	0	0	0	0	0	1	0
Ncaninum_LIV_000378900	Ncaninum_LIV_000378900	Ncaninum_LIV_000378900.1	protein_coding	0	1	0	0	0	0	0	0	0	0	0	0	1	0
Ncaninum_LIV_000456000	Ncaninum_LIV_000456000	Ncaninum_LIV_000456000.1	protein_coding	0	1	0	0	0	0	0	0	0	0	0	0	1	0
Ncaninum_LIV_000483200	Ncaninum_LIV_000483200	Ncaninum_LIV_000483200.1	protein_coding	0	1	0	0	0	0	1	0	0	0	1	0	0	0
Ncaninum_LIV_000514500	Ncaninum_LIV_000514500	Ncaninum_LIV_000514500.1	protein_coding	0	1	0	0	0	0	0	0	0	0	0	0	1	0
Ncaninum_LIV_000657700	Ncaninum_LIV_000657700	Ncaninum_LIV_000657700.1	protein_coding	0	1	0	0	0	0	0	0	0	0	0	0	1	0
Ncaninum_LIV_000087700	Ncaninum_LIV_000087700	Ncaninum_LIV_000087700.1	protein_coding	0	0	2	0	0	0	0	2	0	0	0	0	0	0
Ncaninum_LIV_000496100	Ncaninum_LIV_000496100	Ncaninum_LIV_000496100.1	protein_coding	0	0	1	20	12	0	0	1	0	0	0	0	0	8
Ncaninum_LIV_000044500	Ncaninum_LIV_000044500	Ncaninum_LIV_000044500.1	protein_coding	0	0	1	19	3	0	0	4	0	0	0	0	0	16
Ncaninum_LIV_000044600	Ncaninum_LIV_000044600	Ncaninum_LIV_000044600.1	protein_coding	0	0	1	19	11	0	0	1	0	0	0	0	0	8
Ncaninum_LIV_000049300	Ncaninum_LIV_000049300	Ncaninum_LIV_000049300.1	protein_coding	0	0	1	19	2	0	0	1	0	0	0	0	0	17
Ncaninum_LIV_000488200	Ncaninum_LIV_000488200	Ncaninum_LIV_000488200.1	protein_coding	0	0	1	12	3	0	0	1	0	0	0	0	0	9
Ncaninum_LIV_000676700	Ncaninum_LIV_000676700	Ncaninum_LIV_000676700.1	protein_coding	0	0	1	10	7	0	0	1	0	0	0	0	0	3
Ncaninum_LIV_000495800	Ncaninum_LIV_000495800	Ncaninum_LIV_000495800.1	protein_coding	0	0	1	7	7	0	0	1	0	0	0	0	0	0
Ncaninum_LIV_000133500	Ncaninum_LIV_000133500	Ncaninum_LIV_000133500.1	protein_coding	0	0	1	4	4	0	0	1	0	0	0	0	0	0
Ncaninum_LIV_000461800	Ncaninum_LIV_000461800	Ncaninum_LIV_000461800.1	protein_coding	0	0	1	4	1	0	0	1	0	0	0	0	0	3
Ncaninum_LIV_000315800	Ncaninum_LIV_000315800	Ncaninum_LIV_000315800.1	protein_coding	0	0	1	3	0	0	0	1	0	0	0	0	0	3
Ncaninum_LIV_000317700	Ncaninum_LIV_000317700	Ncaninum_LIV_000317700.1	protein_coding	0	0	1	2	0	0	0	1	0	0	0	0	0	2
Ncaninum_LIV_000191600	Ncaninum_LIV_000191600	Ncaninum_LIV_000191600.1	protein_coding	0	0	1	1	1	0	0	1	0	0	0	0	0	0
Ncaninum_LIV_000215800	Ncaninum_LIV_000215800	Ncaninum_LIV_000215800.1	protein_coding	0	0	1	1	0	0	0	1	0	0	0	0	0	1
Ncaninum_LIV_000261600	Ncaninum_LIV_000261600	Ncaninum_LIV_000261600.1	protein_coding	0	0	1	1	0	0	0	1	0	0	0	0	0	1
Ncaninum_LIV_000689100	Ncaninum_LIV_000689100	Ncaninum_LIV_000689100.1	protein_coding	0	0	1	1	0	0	0	1	0	0	0	0	0	1
Ncaninum_LIV_000221900	Ncaninum_LIV_000221900	Ncaninum_LIV_000221900.1	protein_coding	0	0	1	0	0	0	0	1	0	0	0	0	0	0
Ncaninum_LIV_000312100	Ncaninum_LIV_000312100	Ncaninum_LIV_000312100.1	protein_coding	0	0	1	0	0	0	0	1	0	0	0	0	0	0
Ncaninum_LIV_000442400	Ncaninum_LIV_000442400	Ncaninum_LIV_000442400.1	protein_coding	0	0	1	0	0	0	0	1	0	0	0	0	0	0
Ncaninum_LIV_000458100	Ncaninum_LIV_000458100	Ncaninum_LIV_000458100.1	protein_coding	0	0	1	0	0	0	0	1	0	0	0	0	0	0
Ncaninum_LIV_000467500	Ncaninum_LIV_000467500	Ncaninum_LIV_000467500.1	protein_coding	0	0	1	0	0	0	0	1	0	0	0	0	0	0
Ncaninum_LIV_000491400	Ncaninum_LIV_000491400	Ncaninum_LIV_000491400.1	protein_coding	0	0	1	0	0	0	0	1	0	0	0	0	0	0
Ncaninum_LIV_000493600	Ncaninum_LIV_000493600	Ncaninum_LIV_000493600.1	protein_coding	0	0	1	0	0	0	0	1	0	0	0	0	0	0
Ncaninum_LIV_000511700	Ncaninum_LIV_000511700	Ncaninum_LIV_000511700.1	protein_coding	0	0	1	0	0	0	0	1	0	0	0	0	0	0
Ncaninum_LIV_000519600	Ncaninum_LIV_000519600	Ncaninum_LIV_000519600.1	protein_coding	0	0	1	0	0	0	0	1	0	0	0	0	0	0
Ncaninum_LIV_000535700	Ncaninum_LIV_000535700	Ncaninum_LIV_000535700.1	protein_coding	0	0	1	0	0	0	0	1	0	0	0	0	0	0
Ncaninum_LIV_000677300	Ncaninum_LIV_000677300	Ncaninum_LIV_000677300.1	protein_coding	0	0	1	0	0	0	0	1	0	0	0	0	0	0
Ncaninum_LIV_000682500	Ncaninum_LIV_000682500	Ncaninum_LIV_000682500.1	protein_coding	0	0	1	0	0	0	0	1	0	0	0	0	0	0
Ncaninum_LIV_000685100	Ncaninum_LIV_000685100	Ncaninum_LIV_000685100.1	protein_coding	0	0	1	0	0	0	0	1	0	0	0	0	0	0
Ncaninum_LIV_000692100	Ncaninum_LIV_000692100	Ncaninum_LIV_000692100.1	protein_coding	0	0	1	0	0	0	0	1	0	0	0	0	0	0
Ncaninum_LIV_000705400	Ncaninum_LIV_000705400	Ncaninum_LIV_000705400.1	protein_coding	0	0	1	0	0	0	0	1	0	0	0	0	0	0
Ncaninum_LIV_000771900	Ncaninum_LIV_000771900	Ncaninum_LIV_000771900.1	protein_coding	0	0	1	0	0	0	0	1	0	0	0	0	0	0
Ncaninum_LIV_000441500	Ncaninum_LIV_000441500	Ncaninum_LIV_000441500.1	protein_coding	0	0	0	31	0	0	0	0	0	0	0	0	0	31
Ncaninum_LIV_000441600	Ncaninum_LIV_000441600	Ncaninum_LIV_000441600.1	protein_coding	0	0	0	31	0	0	0	0	0	0	0	0	0	31
Ncaninum_LIV_000049200	Ncaninum_LIV_000049200	Ncaninum_LIV_000049200.1	protein_coding	0	0	0	28	11	0	0	0	0	0	0	0	0	17
Ncaninum_LIV_000515400	Ncaninum_LIV_000515400	Ncaninum_LIV_000515400:rRNA	rRNA	0	0	0	26	10	0	0	0	0	4	0	0	0	12
Ncaninum_LIV_000496000	Ncaninum_LIV_000496000	Ncaninum_LIV_000496000.1	protein_coding	0	0	0	25	17	0	0	0	0	0	0	0	0	8
Ncaninum_LIV_000510500:pseudogene	Ncaninum_LIV_000510500:pseudogene	Ncaninum_LIV_000510500.1	transcribed_processed_pseudogene	0	0	0	24	24	0	0	0	0	0	0	0	0	0
Ncaninum_LIV_000006100:pseudogene	null	Ncaninum_LIV_000106600:pseudogene	pseudogene	0	0	0	22	20	0	0	0	0	0	0	0	0	2
Ncaninum_LIV_000106600:pseudogene	Ncaninum_LIV_000106600:pseudogene	Ncaninum_LIV_000106600.1	transcribed_processed_pseudogene	0	0	0	22	2	0	0	0	0	0	0	0	0	20
Ncaninum_LIV_000510600	Ncaninum_LIV_000510600	Ncaninum_LIV_000510600.1	protein_coding	0	0	0	22	0	0	0	0	0	0	0	0	0	22
Ncaninum_LIV_000006100:pseudogene	null	Ncaninum_LIV_000567400:pseudogene	pseudogene	0	0	0	21	1	0	0	0	0	16	0	0	0	4
Ncaninum_LIV_000515300	Ncaninum_LIV_000515300	Ncaninum_LIV_000515300:rRNA	rRNA	0	0	0	21	9	0	0	0	0	0	0	0	0	12
Ncaninum_LIV_000311800	Ncaninum_LIV_000311800	Ncaninum_LIV_000311800.1	protein_coding	0	0	0	19	0	0	0	0	0	0	0	0	0	19
Ncaninum_LIV_000311900	Ncaninum_LIV_000311900	Ncaninum_LIV_000311900.1	protein_coding	0	0	0	19	0	0	0	0	0	0	0	0	0	19
Ncaninum_LIV_000515600	Ncaninum_LIV_000515600	Ncaninum_LIV_000515600:rRNA	rRNA	0	0	0	19	9	0	0	0	0	0	0	0	0	10
Ncaninum_LIV_000515700	Ncaninum_LIV_000515700	Ncaninum_LIV_000515700:rRNA	rRNA	0	0	0	19	5	0	0	0	0	4	0	0	0	10
Ncaninum_LIV_000006100:pseudogene	null	Ncaninum_LIV_000048700:pseudogene	pseudogene	0	0	0	17	17	0	0	0	0	0	0	0	0	0
Ncaninum_LIV_000048700:pseudogene	Ncaninum_LIV_000048700:pseudogene	Ncaninum_LIV_000048700.1	transcribed_processed_pseudogene	0	0	0	17	17	0	0	0	0	0	0	0	0	0
Ncaninum_LIV_000048800	Ncaninum_LIV_000048800	Ncaninum_LIV_000048800.1	protein_coding	0	0	0	17	17	0	0	0	0	0	0	0	0	0
Ncaninum_LIV_000048900	Ncaninum_LIV_000048900	Ncaninum_LIV_000048900.1	protein_coding	0	0	0	17	0	0	0	0	0	0	0	0	0	17
Ncaninum_LIV_000434100	Ncaninum_LIV_000434100	Ncaninum_LIV_000434100.1	protein_coding	0	0	0	17	0	0	17	0	0	0	0	0	0	0
Ncaninum_LIV_000496200	Ncaninum_LIV_000496200	Ncaninum_LIV_000496200.1	protein_coding	0	0	0	17	17	0	0	0	0	0	0	0	0	0
Ncaninum_LIV_000006100:pseudogene	null	Ncaninum_LIV_000133700:pseudogene	pseudogene	0	0	0	16	3	0	0	0	0	8	0	0	0	5
Ncaninum_LIV_000044700	Ncaninum_LIV_000044700	Ncaninum_LIV_000044700.1	protein_coding	0	0	0	16	16	0	0	0	0	0	0	0	0	0
Ncaninum_LIV_000133700:pseudogene	Ncaninum_LIV_000133700:pseudogene	Ncaninum_LIV_000133700.1	transcribed_processed_pseudogene	0	0	0	16	3	0	0	0	8	0	0	0	0	5
Ncaninum_LIV_000488300	Ncaninum_LIV_000488300	Ncaninum_LIV_000488300.1	protein_coding	0	0	0	16	12	0	0	0	0	0	0	0	0	4
Ncaninum_LIV_000515500	Ncaninum_LIV_000515500	Ncaninum_LIV_000515500:rRNA	rRNA	0	0	0	16	10	0	0	0	0	0	0	0	0	6
Ncaninum_LIV_000006100:pseudogene	null	Ncaninum_LIV_000044400:pseudogene	pseudogene	0	0	0	15	11	0	0	0	0	0	0	0	0	4
Ncaninum_LIV_000006100:pseudogene	null	Ncaninum_LIV_000133600:pseudogene	pseudogene	0	0	0	15	11	0	0	0	0	2	0	0	0	2
Ncaninum_LIV_000044300	Ncaninum_LIV_000044300	Ncaninum_LIV_000044300.1	protein_coding	0	0	0	15	11	0	0	0	0	0	0	0	0	4
Ncaninum_LIV_000044400:pseudogene	Ncaninum_LIV_000044400:pseudogene	Ncaninum_LIV_000044400.1	transcribed_processed_pseudogene	0	0	0	15	4	0	0	0	0	0	0	0	0	11
Ncaninum_LIV_000049000	Ncaninum_LIV_000049000	Ncaninum_LIV_000049000.1	protein_coding	0	0	0	15	15	0	0	0	0	0	0	0	0	0
Ncaninum_LIV_000133600:pseudogene	Ncaninum_LIV_000133600:pseudogene	Ncaninum_LIV_000133600.1	transcribed_processed_pseudogene	0	0	0	15	11	0	0	0	2	0	0	0	0	2
Ncaninum_LIV_000181200	Ncaninum_LIV_000181200	Ncaninum_LIV_000181200.1	protein_coding	0	0	0	15	15	0	0	0	0	0	0	0	0	0
Ncaninum_LIV_000462500	Ncaninum_LIV_000462500	Ncaninum_LIV_000462500.1	protein_coding	0	0	0	15	12	0	0	0	0	0	0	0	0	3
Ncaninum_LIV_000488400	Ncaninum_LIV_000488400	Ncaninum_LIV_000488400.1	protein_coding	0	0	0	15	0	0	12	0	0	0	0	0	0	3
Ncaninum_LIV_000537000	Ncaninum_LIV_000537000	Ncaninum_LIV_000537000.1	protein_coding	0	0	0	15	0	0	15	0	0	0	0	0	0	0
Ncaninum_LIV_000682100	Ncaninum_LIV_000682100	Ncaninum_LIV_000682100.1	protein_coding	0	0	0	15	0	0	15	0	0	0	0	0	0	0
Ncaninum_LIV_000006100:pseudogene	null	Ncaninum_LIV_000133800:pseudogene	pseudogene	0	0	0	14	2	0	0	0	0	0	0	0	0	12
Ncaninum_LIV_000044200	Ncaninum_LIV_000044200	Ncaninum_LIV_000044200.1	protein_coding	0	0	0	14	0	0	0	0	0	0	0	0	0	14
Ncaninum_LIV_000106500	Ncaninum_LIV_000106500	Ncaninum_LIV_000106500.1	protein_coding	0	0	0	14	11	0	3	0	0	0	0	0	0	0
Ncaninum_LIV_000133800:pseudogene	Ncaninum_LIV_000133800:pseudogene	Ncaninum_LIV_000133800.1	transcribed_processed_pseudogene	0	0	0	14	2	0	0	0	0	0	0	0	0	12
Ncaninum_LIV_000462600	Ncaninum_LIV_000462600	Ncaninum_LIV_000462600.1	protein_coding	0	0	0	14	14	0	0	0	0	0	0	0	0	0
Ncaninum_LIV_000462800	Ncaninum_LIV_000462800	Ncaninum_LIV_000462800.1	protein_coding	0	0	0	14	14	0	0	0	0	0	0	0	0	0
Ncaninum_LIV_000721700	Ncaninum_LIV_000721700	Ncaninum_LIV_000721700.1	protein_coding	0	0	0	14	0	0	0	0	0	0	0	0	0	14
Ncaninum_LIV_000721800	Ncaninum_LIV_000721800	Ncaninum_LIV_000721800.1	protein_coding	0	0	0	14	14	0	0	0	0	0	0	0	0	0
Ncaninum_LIV_000049400	Ncaninum_LIV_000049400	Ncaninum_LIV_000049400.1	protein_coding	0	0	0	13	2	0	0	0	0	0	0	0	0	11
Ncaninum_LIV_000129400	Ncaninum_LIV_000129400	Ncaninum_LIV_000129400.1	protein_coding	0	0	0	13	13	0	0	0	0	0	0	0	0	0
Ncaninum_LIV_000129500	Ncaninum_LIV_000129500	Ncaninum_LIV_000129500.1	protein_coding	0	0	0	13	0	0	0	0	0	0	0	0	0	13
Ncaninum_LIV_000129600	Ncaninum_LIV_000129600	Ncaninum_LIV_000129600.1	protein_coding	0	0	0	13	13	0	0	0	0	0	0	0	0	0
Ncaninum_LIV_000153900	Ncaninum_LIV_000153900	Ncaninum_LIV_000153900.1	protein_coding	0	0	0	13	0	0	13	0	0	0	0	0	0	0
Ncaninum_LIV_000706000	Ncaninum_LIV_000706000	Ncaninum_LIV_000706000.1	protein_coding	0	0	0	13	4	0	0	0	0	0	0	0	0	9
Ncaninum_LIV_000237900	Ncaninum_LIV_000237900	Ncaninum_LIV_000237900.1	protein_coding	0	0	0	12	12	0	0	0	0	0	0	0	0	0
Ncaninum_LIV_000238000	Ncaninum_LIV_000238000	Ncaninum_LIV_000238000.1	protein_coding	0	0	0	12	12	0	0	0	0	0	0	0	0	0
Ncaninum_LIV_000386200	Ncaninum_LIV_000386200	Ncaninum_LIV_000386200.1	protein_coding	0	0	0	12	0	0	0	0	0	0	0	0	0	12
Ncaninum_LIV_000386300	Ncaninum_LIV_000386300	Ncaninum_LIV_000386300.1	protein_coding	0	0	0	12	0	0	12	0	0	0	0	0	0	0
Ncaninum_LIV_000386400	Ncaninum_LIV_000386400	Ncaninum_LIV_000386400.1	protein_coding	0	0	0	12	12	0	0	0	0	0	0	0	0	0
Ncaninum_LIV_000488500	Ncaninum_LIV_000488500	Ncaninum_LIV_000488500.1	protein_coding	0	0	0	12	0	0	0	0	0	0	0	0	0	12
Ncaninum_LIV_000495900	Ncaninum_LIV_000495900	Ncaninum_LIV_000495900.1	protein_coding	0	0	0	12	8	0	0	0	0	0	0	0	0	4
Ncaninum_LIV_000515200	Ncaninum_LIV_000515200	Ncaninum_LIV_000515200:rRNA	rRNA	0	0	0	12	12	0	0	0	0	0	0	0	0	0
Ncaninum_LIV_000676600	Ncaninum_LIV_000676600	Ncaninum_LIV_000676600.1	protein_coding	0	0	0	12	7	0	0	0	0	0	0	0	0	5
Ncaninum_LIV_000676500:pseudogene	Ncaninum_LIV_000676500:pseudogene	Ncaninum_LIV_000676500.1	transcribed_processed_pseudogene	0	0	0	11	4	0	0	0	0	0	0	0	0	7
Ncaninum_LIV_000106800	Ncaninum_LIV_000106800	Ncaninum_LIV_000106800.1	protein_coding	0	0	0	10	1	0	0	0	0	0	0	0	0	9
Ncaninum_LIV_000151400	Ncaninum_LIV_000151400	Ncaninum_LIV_000151400.1	protein_coding	0	0	0	10	0	0	10	0	0	0	0	0	0	0
Ncaninum_LIV_000476600	Ncaninum_LIV_000476600	Ncaninum_LIV_000476600.1	protein_coding	0	0	0	10	10	0	0	0	0	0	0	0	0	0
Ncaninum_LIV_000476700	Ncaninum_LIV_000476700	Ncaninum_LIV_000476700.1	protein_coding	0	0	0	10	0	0	0	0	0	0	0	0	0	10
Ncaninum_LIV_000515800	Ncaninum_LIV_000515800	Ncaninum_LIV_000515800:rRNA	rRNA	0	0	0	10	4	0	0	0	0	0	0	0	0	6
Ncaninum_LIV_000705200	Ncaninum_LIV_000705200	Ncaninum_LIV_000705200.1	protein_coding	0	0	0	10	0	0	10	0	0	0	0	0	0	0
Ncaninum_LIV_000098000	Ncaninum_LIV_000098000	Ncaninum_LIV_000098000.1	protein_coding	0	0	0	9	0	0	9	0	0	0	0	0	0	0
Ncaninum_LIV_000771000	Ncaninum_LIV_000771000	Ncaninum_LIV_000771000.1	protein_coding	0	0	0	9	0	0	8	0	0	0	0	0	0	1
Ncaninum_LIV_000006100:pseudogene	null	Ncaninum_LIV_000560600:pseudogene	pseudogene	0	0	0	8	0	0	0	0	0	1	0	0	0	7
Ncaninum_LIV_000036700	Ncaninum_LIV_000036700	Ncaninum_LIV_000036700.1	protein_coding	0	0	0	8	0	0	1	0	0	0	0	0	0	7
Ncaninum_LIV_000275300	Ncaninum_LIV_000275300	Ncaninum_LIV_000275300.1	protein_coding	0	0	0	8	0	0	8	0	0	0	0	0	0	0
Ncaninum_LIV_000275400	Ncaninum_LIV_000275400	Ncaninum_LIV_000275400.1	protein_coding	0	0	0	8	8	0	0	0	0	0	0	0	0	0
Ncaninum_LIV_000444000	Ncaninum_LIV_000444000	Ncaninum_LIV_000444000.1	protein_coding	0	0	0	8	8	0	0	0	0	0	0	0	0	0
Ncaninum_LIV_000771100	Ncaninum_LIV_000771100	Ncaninum_LIV_000771100:tRNA	protein_coding	0	0	0	8	0	0	0	0	0	8	0	0	0	0
Ncaninum_LIV_000036600	Ncaninum_LIV_000036600	Ncaninum_LIV_000036600.1	protein_coding	0	0	0	7	0	0	0	0	0	0	0	0	0	7
Ncaninum_LIV_000407900	Ncaninum_LIV_000407900	Ncaninum_LIV_000407900.1	protein_coding	0	0	0	7	0	0	0	0	0	0	0	0	0	7
Ncaninum_LIV_000408000	Ncaninum_LIV_000408000	Ncaninum_LIV_000408000.1	protein_coding	0	0	0	7	0	0	7	0	0	0	0	0	0	0
Ncaninum_LIV_000461100	Ncaninum_LIV_000461100	Ncaninum_LIV_000461100.1	protein_coding	0	0	0	7	7	0	0	0	0	0	0	0	0	0
Ncaninum_LIV_000461200	Ncaninum_LIV_000461200	Ncaninum_LIV_000461200.1	protein_coding	0	0	0	7	0	0	0	0	0	0	0	0	0	7
Ncaninum_LIV_000461300	Ncaninum_LIV_000461300	Ncaninum_LIV_000461300.1	protein_coding	0	0	0	7	0	0	0	0	0	0	0	0	0	7
Ncaninum_LIV_000461600	Ncaninum_LIV_000461600	Ncaninum_LIV_000461600.1	protein_coding	0	0	0	7	3	0	0	0	0	0	0	0	0	4
Ncaninum_LIV_000475200	Ncaninum_LIV_000475200	Ncaninum_LIV_000475200.1	protein_coding	0	0	0	7	7	0	0	0	0	0	0	0	0	0
Ncaninum_LIV_000475300	Ncaninum_LIV_000475300	Ncaninum_LIV_000475300.1	protein_coding	0	0	0	7	0	0	0	0	0	0	0	0	0	7
Ncaninum_LIV_000515100	Ncaninum_LIV_000515100	Ncaninum_LIV_000515100.1	protein_coding	0	0	0	7	7	0	0	0	0	0	0	0	0	0
Ncaninum_LIV_000698400	Ncaninum_LIV_000698400	Ncaninum_LIV_000698400.1	protein_coding	0	0	0	7	0	0	7	0	0	0	0	0	0	0
Ncaninum_LIV_000698500	Ncaninum_LIV_000698500	Ncaninum_LIV_000698500.1	protein_coding	0	0	0	7	0	0	0	0	0	0	0	0	0	7
Ncaninum_LIV_000705800	Ncaninum_LIV_000705800	Ncaninum_LIV_000705800.1	protein_coding	0	0	0	7	7	0	0	0	0	0	0	0	0	0
Ncaninum_LIV_000783400:pseudogene	Ncaninum_LIV_000783400:pseudogene	Ncaninum_LIV_000783400.1	transcribed_processed_pseudogene	0	0	0	7	7	0	0	0	0	0	0	0	0	0
Ncaninum_LIV_000183000	Ncaninum_LIV_000183000	Ncaninum_LIV_000183000.1	protein_coding	0	0	0	6	3	0	0	0	0	0	0	0	0	3
Ncaninum_LIV_000195500	Ncaninum_LIV_000195500	Ncaninum_LIV_000195500.1	protein_coding	0	0	0	6	5	0	0	0	0	0	0	0	0	1
Ncaninum_LIV_000437300	Ncaninum_LIV_000437300	Ncaninum_LIV_000437300.1	protein_coding	0	0	0	6	0	0	3	0	0	0	0	0	0	3
Ncaninum_LIV_000571300	Ncaninum_LIV_000571300	Ncaninum_LIV_000571300.1	protein_coding	0	0	0	6	0	0	0	0	0	0	0	0	0	6
Ncaninum_LIV_000571400	Ncaninum_LIV_000571400	Ncaninum_LIV_000571400.1	protein_coding	0	0	0	6	6	0	0	0	0	0	0	0	0	0
Ncaninum_LIV_000682200	Ncaninum_LIV_000682200	Ncaninum_LIV_000682200.1	protein_coding	0	0	0	6	1	0	0	0	0	0	0	0	0	5
Ncaninum_LIV_000744100	Ncaninum_LIV_000744100	Ncaninum_LIV_000744100.1	protein_coding	0	0	0	6	6	0	0	0	0	0	0	0	0	0
Ncaninum_LIV_000744200	Ncaninum_LIV_000744200	Ncaninum_LIV_000744200.1	protein_coding	0	0	0	6	6	0	0	0	0	0	0	0	0	0
Ncaninum_LIV_000038400	Ncaninum_LIV_000038400	Ncaninum_LIV_000038400.1	protein_coding	0	0	0	5	5	0	0	0	0	0	0	0	0	0
Ncaninum_LIV_000038500	Ncaninum_LIV_000038500	Ncaninum_LIV_000038500.1	protein_coding	0	0	0	5	5	0	0	0	0	0	0	0	0	0
Ncaninum_LIV_000283400	Ncaninum_LIV_000283400	Ncaninum_LIV_000283400.1	protein_coding	0	0	0	5	0	0	5	0	0	0	0	0	0	0
Ncaninum_LIV_000288900	Ncaninum_LIV_000288900	Ncaninum_LIV_000288900.1	protein_coding	0	0	0	5	1	0	0	0	0	0	0	0	0	4
Ncaninum_LIV_000437400	Ncaninum_LIV_000437400	Ncaninum_LIV_000437400.1	protein_coding	0	0	0	5	5	0	0	0	0	0	0	0	0	0
Ncaninum_LIV_000459200:pseudogene	Ncaninum_LIV_000459200:pseudogene	Ncaninum_LIV_000459200.1	transcribed_processed_pseudogene	0	0	0	5	0	0	0	0	0	0	0	0	0	5
Ncaninum_LIV_000459300	Ncaninum_LIV_000459300	Ncaninum_LIV_000459300.1	protein_coding	0	0	0	5	0	0	0	0	0	0	0	0	0	5
Ncaninum_LIV_000463600	Ncaninum_LIV_000463600	Ncaninum_LIV_000463600.1	protein_coding	0	0	0	5	0	0	5	0	0	0	0	0	0	0
Ncaninum_LIV_000513500	Ncaninum_LIV_000513500	Ncaninum_LIV_000513500.1	protein_coding	0	0	0	5	0	0	0	0	0	0	0	0	0	5
Ncaninum_LIV_000513600	Ncaninum_LIV_000513600	Ncaninum_LIV_000513600.1	protein_coding	0	0	0	5	0	0	0	0	0	0	0	0	0	5
Ncaninum_LIV_000513700	Ncaninum_LIV_000513700	Ncaninum_LIV_000513700.1	protein_coding	0	0	0	5	5	0	0	0	0	0	0	0	0	0
Ncaninum_LIV_000542800	Ncaninum_LIV_000542800	Ncaninum_LIV_000542800.1	protein_coding	0	0	0	5	1	0	0	0	0	0	0	0	0	4
Ncaninum_LIV_000544600	Ncaninum_LIV_000544600	Ncaninum_LIV_000544600.1	protein_coding	0	0	0	5	0	0	5	0	0	0	0	0	0	0
Ncaninum_LIV_000562300	Ncaninum_LIV_000562300	Ncaninum_LIV_000562300.1	protein_coding	0	0	0	5	5	0	0	0	0	0	0	0	0	0
Ncaninum_LIV_000633600	Ncaninum_LIV_000633600	Ncaninum_LIV_000633600.1	protein_coding	0	0	0	5	0	0	0	0	0	0	0	0	0	5
Ncaninum_LIV_000633700	Ncaninum_LIV_000633700	Ncaninum_LIV_000633700.1	protein_coding	0	0	0	5	0	0	0	0	0	0	0	0	0	5
Ncaninum_LIV_000660500	Ncaninum_LIV_000660500	Ncaninum_LIV_000660500.1	protein_coding	0	0	0	5	5	0	0	0	0	0	0	0	0	0
Ncaninum_LIV_000660600	Ncaninum_LIV_000660600	Ncaninum_LIV_000660600.1	protein_coding	0	0	0	5	5	0	0	0	0	0	0	0	0	0
Ncaninum_LIV_000676400	Ncaninum_LIV_000676400	Ncaninum_LIV_000676400.1	protein_coding	0	0	0	5	1	0	0	0	0	0	0	0	0	4
Ncaninum_LIV_000676900	Ncaninum_LIV_000676900	Ncaninum_LIV_000676900.1	protein_coding	0	0	0	5	3	0	0	0	0	0	0	0	0	2
Ncaninum_LIV_000701100	Ncaninum_LIV_000701100	Ncaninum_LIV_000701100.1	protein_coding	0	0	0	5	1	0	0	0	0	0	0	0	0	4
Ncaninum_LIV_000006100:pseudogene	null	Ncaninum_LIV_000133900:pseudogene	pseudogene	0	0	0	4	1	0	0	0	0	0	0	0	0	3
Ncaninum_LIV_000103500	Ncaninum_LIV_000103500	Ncaninum_LIV_000103500.1	protein_coding	0	0	0	4	0	0	0	0	0	0	0	0	0	4
Ncaninum_LIV_000103600	Ncaninum_LIV_000103600	Ncaninum_LIV_000103600.1	protein_coding	0	0	0	4	0	0	0	0	0	0	0	0	0	4
Ncaninum_LIV_000123400	Ncaninum_LIV_000123400	Ncaninum_LIV_000123400.1	protein_coding	0	0	0	4	3	0	1	0	0	0	0	0	0	0
Ncaninum_LIV_000133400	Ncaninum_LIV_000133400	Ncaninum_LIV_000133400.1	protein_coding	0	0	0	4	2	0	0	0	0	0	0	0	0	2
Ncaninum_LIV_000133900:pseudogene	Ncaninum_LIV_000133900:pseudogene	Ncaninum_LIV_000133900.1	transcribed_processed_pseudogene	0	0	0	4	1	0	0	0	0	0	0	0	0	3
Ncaninum_LIV_000175900	Ncaninum_LIV_000175900	Ncaninum_LIV_000175900.1	protein_coding	0	0	0	4	2	0	0	0	0	0	0	0	0	2
Ncaninum_LIV_000182700	Ncaninum_LIV_000182700	Ncaninum_LIV_000182700.1	protein_coding	0	0	0	4	0	0	0	0	0	0	0	0	0	4
Ncaninum_LIV_000182800	Ncaninum_LIV_000182800	Ncaninum_LIV_000182800.1	protein_coding	0	0	0	4	1	0	0	0	0	0	0	0	0	3
Ncaninum_LIV_000182900	Ncaninum_LIV_000182900	Ncaninum_LIV_000182900.1	protein_coding	0	0	0	4	4	0	0	0	0	0	0	0	0	0
Ncaninum_LIV_000183100:pseudogene	Ncaninum_LIV_000183100:pseudogene	Ncaninum_LIV_000183100.1	transcribed_processed_pseudogene	0	0	0	4	0	0	0	0	0	0	0	0	0	4
Ncaninum_LIV_000183200	Ncaninum_LIV_000183200	Ncaninum_LIV_000183200.1	protein_coding	0	0	0	4	3	0	0	0	0	0	0	0	0	1
Ncaninum_LIV_000183300	Ncaninum_LIV_000183300	Ncaninum_LIV_000183300.1	protein_coding	0	0	0	4	4	0	0	0	0	0	0	0	0	0
Ncaninum_LIV_000289000	Ncaninum_LIV_000289000	Ncaninum_LIV_000289000.1	protein_coding	0	0	0	4	4	0	0	0	0	0	0	0	0	0
Ncaninum_LIV_000437200	Ncaninum_LIV_000437200	Ncaninum_LIV_000437200.1	protein_coding	0	0	0	4	0	0	0	0	0	0	0	0	0	4
Ncaninum_LIV_000461400:pseudogene	Ncaninum_LIV_000461400:pseudogene	Ncaninum_LIV_000461400.1	transcribed_processed_pseudogene	0	0	0	4	4	0	0	0	0	0	0	0	0	0
Ncaninum_LIV_000461500	Ncaninum_LIV_000461500	Ncaninum_LIV_000461500.1	protein_coding	0	0	0	4	0	0	0	0	0	0	0	0	0	4
Ncaninum_LIV_000461700	Ncaninum_LIV_000461700	Ncaninum_LIV_000461700.1	protein_coding	0	0	0	4	4	0	0	0	0	0	0	0	0	0
Ncaninum_LIV_000464100	Ncaninum_LIV_000464100	Ncaninum_LIV_000464100.1	protein_coding	0	0	0	4	0	0	4	0	0	0	0	0	0	0
Ncaninum_LIV_000495700:pseudogene	Ncaninum_LIV_000495700:pseudogene	Ncaninum_LIV_000495700.1	transcribed_processed_pseudogene	0	0	0	4	4	0	0	0	0	0	0	0	0	0
Ncaninum_LIV_000511100	Ncaninum_LIV_000511100	Ncaninum_LIV_000511100.1	protein_coding	0	0	0	4	1	0	0	0	0	0	0	0	0	3
Ncaninum_LIV_000511400	Ncaninum_LIV_000511400	Ncaninum_LIV_000511400.1	protein_coding	0	0	0	4	4	0	0	0	0	0	0	0	0	0
Ncaninum_LIV_000530900	Ncaninum_LIV_000530900	Ncaninum_LIV_000530900.1	protein_coding	0	0	0	4	2	0	1	0	0	0	0	0	0	1
Ncaninum_LIV_000531100	Ncaninum_LIV_000531100	Ncaninum_LIV_000531100.1	protein_coding	0	0	0	4	1	0	0	0	0	0	0	0	0	3
Ncaninum_LIV_000531200	Ncaninum_LIV_000531200	Ncaninum_LIV_000531200.1	protein_coding	0	0	0	4	1	0	0	0	0	0	0	0	0	3
Ncaninum_LIV_000543200	Ncaninum_LIV_000543200	Ncaninum_LIV_000543200.1	protein_coding	0	0	0	4	4	0	0	0	0	0	0	0	0	0
Ncaninum_LIV_000543300	Ncaninum_LIV_000543300	Ncaninum_LIV_000543300.1	protein_coding	0	0	0	4	0	0	4	0	0	0	0	0	0	0
Ncaninum_LIV_000545500	Ncaninum_LIV_000545500	Ncaninum_LIV_000545500.1	protein_coding	0	0	0	4	0	0	4	0	0	0	0	0	0	0
Ncaninum_LIV_000545700	Ncaninum_LIV_000545700	Ncaninum_LIV_000545700.1	protein_coding	0	0	0	4	4	0	0	0	0	0	0	0	0	0
Ncaninum_LIV_000545800	Ncaninum_LIV_000545800	Ncaninum_LIV_000545800.1	protein_coding	0	0	0	4	4	0	0	0	0	0	0	0	0	0
Ncaninum_LIV_000585400	Ncaninum_LIV_000585400	Ncaninum_LIV_000585400.1	protein_coding	0	0	0	4	4	0	0	0	0	0	0	0	0	0
Ncaninum_LIV_000585500	Ncaninum_LIV_000585500	Ncaninum_LIV_000585500.1	protein_coding	0	0	0	4	4	0	0	0	0	0	0	0	0	0
Ncaninum_LIV_000673000	Ncaninum_LIV_000673000	Ncaninum_LIV_000673000.1	protein_coding	0	0	0	4	4	0	0	0	0	0	0	0	0	0
Ncaninum_LIV_000673100	Ncaninum_LIV_000673100	Ncaninum_LIV_000673100.1	protein_coding	0	0	0	4	0	0	0	0	0	0	0	0	0	4
Ncaninum_LIV_000673200	Ncaninum_LIV_000673200	Ncaninum_LIV_000673200.1	protein_coding	0	0	0	4	4	0	0	0	0	0	0	0	0	0
Ncaninum_LIV_000675900	Ncaninum_LIV_000675900	Ncaninum_LIV_000675900.1	protein_coding	0	0	0	4	0	0	4	0	0	0	0	0	0	0
Ncaninum_LIV_000701000	Ncaninum_LIV_000701000	Ncaninum_LIV_000701000.1	protein_coding	0	0	0	4	4	0	0	0	0	0	0	0	0	0
Ncaninum_LIV_000701300	Ncaninum_LIV_000701300	Ncaninum_LIV_000701300.1	protein_coding	0	0	0	4	1	0	0	0	0	0	0	0	0	3
Ncaninum_LIV_000706200	Ncaninum_LIV_000706200	Ncaninum_LIV_000706200.1	protein_coding	0	0	0	4	4	0	0	0	0	0	0	0	0	0
Ncaninum_LIV_000712000	Ncaninum_LIV_000712000	Ncaninum_LIV_000712000.1	protein_coding	0	0	0	4	0	0	4	0	0	0	0	0	0	0
Ncaninum_LIV_000006100:pseudogene	null	Ncaninum_LIV_000183500:pseudogene	pseudogene	0	0	0	3	0	0	0	0	0	0	0	0	0	3
Ncaninum_LIV_000006100:pseudogene	null	Ncaninum_LIV_000661300:pseudogene	pseudogene	0	0	0	3	0	0	0	0	0	0	0	0	0	3
Ncaninum_LIV_000041100	Ncaninum_LIV_000041100	Ncaninum_LIV_000041100.1	protein_coding	0	0	0	3	3	0	0	0	0	0	0	0	0	0
Ncaninum_LIV_000041200	Ncaninum_LIV_000041200	Ncaninum_LIV_000041200.1	protein_coding	0	0	0	3	3	0	0	0	0	0	0	0	0	0
Ncaninum_LIV_000101800	Ncaninum_LIV_000101800	Ncaninum_LIV_000101800.1	protein_coding	0	0	0	3	0	0	3	0	0	0	0	0	0	0
Ncaninum_LIV_000106400	Ncaninum_LIV_000106400	Ncaninum_LIV_000106400.1	protein_coding	0	0	0	3	3	0	0	0	0	0	0	0	0	0
Ncaninum_LIV_000123500	Ncaninum_LIV_000123500	Ncaninum_LIV_000123500.1	protein_coding	0	0	0	3	3	0	0	0	0	0	0	0	0	0
Ncaninum_LIV_000123600	Ncaninum_LIV_000123600	Ncaninum_LIV_000123600.1	protein_coding	0	0	0	3	0	0	0	0	0	0	0	0	0	3
Ncaninum_LIV_000131200	Ncaninum_LIV_000131200	Ncaninum_LIV_000131200.1	protein_coding	0	0	0	3	3	0	0	0	0	0	0	0	0	0
Ncaninum_LIV_000131300	Ncaninum_LIV_000131300	Ncaninum_LIV_000131300.1	protein_coding	0	0	0	3	0	0	3	0	0	0	0	0	0	0
Ncaninum_LIV_000143500	Ncaninum_LIV_000143500	Ncaninum_LIV_000143500.1	protein_coding	0	0	0	3	3	0	0	0	0	0	0	0	0	0
Ncaninum_LIV_000143600	Ncaninum_LIV_000143600	Ncaninum_LIV_000143600.1	protein_coding	0	0	0	3	3	0	0	0	0	0	0	0	0	0
Ncaninum_LIV_000143700	Ncaninum_LIV_000143700	Ncaninum_LIV_000143700.1	protein_coding	0	0	0	3	0	0	0	0	0	0	0	0	0	3
Ncaninum_LIV_000144200	Ncaninum_LIV_000144200	Ncaninum_LIV_000144200.1	protein_coding	0	0	0	3	0	0	3	0	0	0	0	0	0	0
Ncaninum_LIV_000156100	Ncaninum_LIV_000156100	Ncaninum_LIV_000156100.1	protein_coding	0	0	0	3	2	0	0	0	0	0	0	0	0	1
Ncaninum_LIV_000156600	Ncaninum_LIV_000156600	Ncaninum_LIV_000156600.1	protein_coding	0	0	0	3	1	0	0	0	0	0	0	0	0	2
Ncaninum_LIV_000169900	Ncaninum_LIV_000169900	Ncaninum_LIV_000169900.1	protein_coding	0	0	0	3	0	0	0	0	0	0	0	0	0	3
Ncaninum_LIV_000170000	Ncaninum_LIV_000170000	Ncaninum_LIV_000170000.1	protein_coding	0	0	0	3	0	0	1	0	0	0	0	0	0	2
Ncaninum_LIV_000170100	Ncaninum_LIV_000170100	Ncaninum_LIV_000170100.1	protein_coding	0	0	0	3	3	0	0	0	0	0	0	0	0	0
Ncaninum_LIV_000173600	Ncaninum_LIV_000173600	Ncaninum_LIV_000173600.1	protein_coding	0	0	0	3	0	0	1	0	0	0	0	0	0	2
Ncaninum_LIV_000173700	Ncaninum_LIV_000173700	Ncaninum_LIV_000173700.1	protein_coding	0	0	0	3	1	0	0	0	0	0	0	0	0	2
Ncaninum_LIV_000179200	Ncaninum_LIV_000179200	Ncaninum_LIV_000179200.1	protein_coding	0	0	0	3	0	0	0	0	0	0	0	0	0	3
Ncaninum_LIV_000179300	Ncaninum_LIV_000179300	Ncaninum_LIV_000179300.1	protein_coding	0	0	0	3	3	0	0	0	0	0	0	0	0	0
Ncaninum_LIV_000181900	Ncaninum_LIV_000181900	Ncaninum_LIV_000181900.1	protein_coding	0	0	0	3	3	0	0	0	0	0	0	0	0	0
Ncaninum_LIV_000182000	Ncaninum_LIV_000182000	Ncaninum_LIV_000182000.1	protein_coding	0	0	0	3	3	0	0	0	0	0	0	0	0	0
Ncaninum_LIV_000199200	Ncaninum_LIV_000199200	Ncaninum_LIV_000199200.1	protein_coding	0	0	0	3	0	0	0	0	0	0	0	0	0	3
Ncaninum_LIV_000232500	Ncaninum_LIV_000232500	Ncaninum_LIV_000232500.1	protein_coding	0	0	0	3	3	0	0	0	0	0	0	0	0	0
Ncaninum_LIV_000232600	Ncaninum_LIV_000232600	Ncaninum_LIV_000232600.1	protein_coding	0	0	0	3	3	0	0	0	0	0	0	0	0	0
Ncaninum_LIV_000255200	Ncaninum_LIV_000255200	Ncaninum_LIV_000255200.1	protein_coding	0	0	0	3	3	0	0	0	0	0	0	0	0	0
Ncaninum_LIV_000255300	Ncaninum_LIV_000255300	Ncaninum_LIV_000255300.1	protein_coding	0	0	0	3	0	0	0	0	0	0	0	0	0	3
Ncaninum_LIV_000255400	Ncaninum_LIV_000255400	Ncaninum_LIV_000255400.1	protein_coding	0	0	0	3	3	0	0	0	0	0	0	0	0	0
Ncaninum_LIV_000262600	Ncaninum_LIV_000262600	Ncaninum_LIV_000262600.1	protein_coding	0	0	0	3	3	0	0	0	0	0	0	0	0	0
Ncaninum_LIV_000278900	Ncaninum_LIV_000278900	Ncaninum_LIV_000278900.1	protein_coding	0	0	0	3	0	0	0	0	0	0	0	0	0	3
Ncaninum_LIV_000279000	Ncaninum_LIV_000279000	Ncaninum_LIV_000279000.1	protein_coding	0	0	0	3	0	0	0	0	0	0	0	0	0	3
Ncaninum_LIV_000279100:pseudogene	Ncaninum_LIV_000279100:pseudogene	Ncaninum_LIV_000279100.1	transcribed_processed_pseudogene	0	0	0	3	0	0	0	0	0	0	0	0	0	3
Ncaninum_LIV_000279200	Ncaninum_LIV_000279200	Ncaninum_LIV_000279200.1	protein_coding	0	0	0	3	3	0	0	0	0	0	0	0	0	0
Ncaninum_LIV_000279300	Ncaninum_LIV_000279300	Ncaninum_LIV_000279300.1	protein_coding	0	0	0	3	0	0	0	0	0	0	0	0	0	3
Ncaninum_LIV_000289100	Ncaninum_LIV_000289100	Ncaninum_LIV_000289100.1	protein_coding	0	0	0	3	0	0	0	0	0	0	0	0	0	3
Ncaninum_LIV_000289200	Ncaninum_LIV_000289200	Ncaninum_LIV_000289200.1	protein_coding	0	0	0	3	0	0	0	0	0	0	0	0	0	3
Ncaninum_LIV_000312300	Ncaninum_LIV_000312300	Ncaninum_LIV_000312300.1	protein_coding	0	0	0	3	0	0	0	0	0	0	0	0	0	3
Ncaninum_LIV_000312400	Ncaninum_LIV_000312400	Ncaninum_LIV_000312400.1	protein_coding	0	0	0	3	0	0	3	0	0	0	0	0	0	0
Ncaninum_LIV_000315600	Ncaninum_LIV_000315600	Ncaninum_LIV_000315600.1	protein_coding	0	0	0	3	0	0	0	0	0	0	0	0	0	3
Ncaninum_LIV_000315700	Ncaninum_LIV_000315700	Ncaninum_LIV_000315700.1	protein_coding	0	0	0	3	3	0	0	0	0	0	0	0	0	0
Ncaninum_LIV_000317800	Ncaninum_LIV_000317800	Ncaninum_LIV_000317800:tRNA	protein_coding	0	0	0	3	2	0	0	0	0	0	0	0	0	1
Ncaninum_LIV_000336500	Ncaninum_LIV_000336500	Ncaninum_LIV_000336500.1	protein_coding	0	0	0	3	0	0	3	0	0	0	0	0	0	0
Ncaninum_LIV_000336600	Ncaninum_LIV_000336600	Ncaninum_LIV_000336600.1	protein_coding	0	0	0	3	3	0	0	0	0	0	0	0	0	0
Ncaninum_LIV_000349600	Ncaninum_LIV_000349600	Ncaninum_LIV_000349600.1	protein_coding	0	0	0	3	0	0	3	0	0	0	0	0	0	0
Ncaninum_LIV_000349700	Ncaninum_LIV_000349700	Ncaninum_LIV_000349700.1	protein_coding	0	0	0	3	0	0	0	0	0	0	0	0	0	3
Ncaninum_LIV_000421600	Ncaninum_LIV_000421600	Ncaninum_LIV_000421600.1	protein_coding	0	0	0	3	3	0	0	0	0	0	0	0	0	0
Ncaninum_LIV_000421700	Ncaninum_LIV_000421700	Ncaninum_LIV_000421700.1	protein_coding	0	0	0	3	3	0	0	0	0	0	0	0	0	0
Ncaninum_LIV_000442500	Ncaninum_LIV_000442500	Ncaninum_LIV_000442500.1	protein_coding	0	0	0	3	1	0	1	0	0	0	0	0	0	1
Ncaninum_LIV_000454600	Ncaninum_LIV_000454600	Ncaninum_LIV_000454600.1	protein_coding	0	0	0	3	0	0	0	0	0	0	0	0	0	3
Ncaninum_LIV_000454700	Ncaninum_LIV_000454700	Ncaninum_LIV_000454700.1	protein_coding	0	0	0	3	0	0	0	0	0	0	0	0	0	3
Ncaninum_LIV_000462200	Ncaninum_LIV_000462200	Ncaninum_LIV_000462200.1	protein_coding	0	0	0	3	3	0	0	0	0	0	0	0	0	0
Ncaninum_LIV_000462300	Ncaninum_LIV_000462300	Ncaninum_LIV_000462300.1	protein_coding	0	0	0	3	3	0	0	0	0	0	0	0	0	0
Ncaninum_LIV_000462400	Ncaninum_LIV_000462400	Ncaninum_LIV_000462400.1	protein_coding	0	0	0	3	0	0	0	0	0	0	0	0	0	3
Ncaninum_LIV_000463500	Ncaninum_LIV_000463500	Ncaninum_LIV_000463500.1	protein_coding	0	0	0	3	3	0	0	0	0	0	0	0	0	0
Ncaninum_LIV_000486200	Ncaninum_LIV_000486200	Ncaninum_LIV_000486200.1	protein_coding	0	0	0	3	0	0	2	0	0	0	0	0	0	1
Ncaninum_LIV_000496500	Ncaninum_LIV_000496500	Ncaninum_LIV_000496500.1	protein_coding	0	0	0	3	1	0	0	0	0	0	0	0	0	2
Ncaninum_LIV_000510900	Ncaninum_LIV_000510900	Ncaninum_LIV_000510900.1	protein_coding	0	0	0	3	3	0	0	0	0	0	0	0	0	0
Ncaninum_LIV_000518900	Ncaninum_LIV_000518900	Ncaninum_LIV_000518900.1	protein_coding	0	0	0	3	0	0	3	0	0	0	0	0	0	0
Ncaninum_LIV_000519000	Ncaninum_LIV_000519000	Ncaninum_LIV_000519000.1	protein_coding	0	0	0	3	3	0	0	0	0	0	0	0	0	0
Ncaninum_LIV_000526700	Ncaninum_LIV_000526700	Ncaninum_LIV_000526700:snRNA	snRNA	0	0	0	3	3	0	0	0	0	0	0	0	0	0
Ncaninum_LIV_000526800	Ncaninum_LIV_000526800	Ncaninum_LIV_000526800.1	protein_coding	0	0	0	3	2	0	0	0	0	0	0	0	0	1
Ncaninum_LIV_000554100	Ncaninum_LIV_000554100	Ncaninum_LIV_000554100.1	protein_coding	0	0	0	3	0	0	0	0	0	0	0	0	0	3
Ncaninum_LIV_000554200	Ncaninum_LIV_000554200	Ncaninum_LIV_000554200.1	protein_coding	0	0	0	3	0	0	3	0	0	0	0	0	0	0
Ncaninum_LIV_000554500	Ncaninum_LIV_000554500	Ncaninum_LIV_000554500.1	protein_coding	0	0	0	3	0	0	3	0	0	0	0	0	0	0
Ncaninum_LIV_000593100	Ncaninum_LIV_000593100	Ncaninum_LIV_000593100.1	protein_coding	0	0	0	3	3	0	0	0	0	0	0	0	0	0
Ncaninum_LIV_000593200	Ncaninum_LIV_000593200	Ncaninum_LIV_000593200.1	protein_coding	0	0	0	3	0	0	0	0	0	0	0	0	0	3
Ncaninum_LIV_000599700	Ncaninum_LIV_000599700	Ncaninum_LIV_000599700.1	protein_coding	0	0	0	3	0	0	0	0	0	0	0	0	0	3
Ncaninum_LIV_000599800	Ncaninum_LIV_000599800	Ncaninum_LIV_000599800.1	protein_coding	0	0	0	3	3	0	0	0	0	0	0	0	0	0
Ncaninum_LIV_000599900	Ncaninum_LIV_000599900	Ncaninum_LIV_000599900.1	protein_coding	0	0	0	3	0	0	3	0	0	0	0	0	0	0
Ncaninum_LIV_000619400	Ncaninum_LIV_000619400	Ncaninum_LIV_000619400.1	protein_coding	0	0	0	3	0	0	0	0	0	0	0	0	0	3
Ncaninum_LIV_000632900	Ncaninum_LIV_000632900	Ncaninum_LIV_000632900.1	protein_coding	0	0	0	3	3	0	0	0	0	0	0	0	0	0
Ncaninum_LIV_000633000	Ncaninum_LIV_000633000	Ncaninum_LIV_000633000.1	protein_coding	0	0	0	3	0	0	0	0	0	0	0	0	0	3
Ncaninum_LIV_000677000	Ncaninum_LIV_000677000	Ncaninum_LIV_000677000.1	protein_coding	0	0	0	3	3	0	0	0	0	0	0	0	0	0
Ncaninum_LIV_000677600	Ncaninum_LIV_000677600	Ncaninum_LIV_000677600.1	protein_coding	0	0	0	3	0	0	0	0	0	0	0	0	0	3
Ncaninum_LIV_000677700	Ncaninum_LIV_000677700	Ncaninum_LIV_000677700.1	protein_coding	0	0	0	3	3	0	0	0	0	0	0	0	0	0
Ncaninum_LIV_000677800:pseudogene	Ncaninum_LIV_000677800:pseudogene	Ncaninum_LIV_000677800.1	transcribed_processed_pseudogene	0	0	0	3	0	0	0	0	0	0	0	0	0	3
Ncaninum_LIV_000692900	Ncaninum_LIV_000692900	Ncaninum_LIV_000692900.1	protein_coding	0	0	0	3	0	0	0	0	0	0	0	0	0	3
Ncaninum_LIV_000693000	Ncaninum_LIV_000693000	Ncaninum_LIV_000693000.1	protein_coding	0	0	0	3	3	0	0	0	0	0	0	0	0	0
Ncaninum_LIV_000693100	Ncaninum_LIV_000693100	Ncaninum_LIV_000693100.1	protein_coding	0	0	0	3	0	0	0	0	0	0	0	0	0	3
Ncaninum_LIV_000702000	Ncaninum_LIV_000702000	Ncaninum_LIV_000702000.1	protein_coding	0	0	0	3	0	0	3	0	0	0	0	0	0	0
Ncaninum_LIV_000705300:pseudogene	Ncaninum_LIV_000705300:pseudogene	Ncaninum_LIV_000705300.1	transcribed_processed_pseudogene	0	0	0	3	1	0	0	0	0	0	0	0	0	2
Ncaninum_LIV_000748100	Ncaninum_LIV_000748100	Ncaninum_LIV_000748100.1	protein_coding	0	0	0	3	0	0	3	0	0	0	0	0	0	0
Ncaninum_LIV_000771700	Ncaninum_LIV_000771700	Ncaninum_LIV_000771700.1	protein_coding	0	0	0	3	0	0	1	0	0	0	0	0	0	2
Ncaninum_LIV_000771800	Ncaninum_LIV_000771800	Ncaninum_LIV_000771800.1	protein_coding	0	0	0	3	2	0	0	0	0	0	0	0	0	1
Ncaninum_LIV_000042100	Ncaninum_LIV_000042100	Ncaninum_LIV_000042100.1	protein_coding	0	0	0	2	0	0	1	0	0	0	0	0	0	1
Ncaninum_LIV_000044100	Ncaninum_LIV_000044100	Ncaninum_LIV_000044100.1	protein_coding	0	0	0	2	0	0	0	0	0	0	0	0	0	2
Ncaninum_LIV_000047300	Ncaninum_LIV_000047300	Ncaninum_LIV_000047300.1	protein_coding	0	0	0	2	0	0	2	0	0	0	0	0	0	0
Ncaninum_LIV_000047700	Ncaninum_LIV_000047700	Ncaninum_LIV_000047700.1	protein_coding	0	0	0	2	2	0	0	0	0	0	0	0	0	0
Ncaninum_LIV_000047900	Ncaninum_LIV_000047900	Ncaninum_LIV_000047900.1	protein_coding	0	0	0	2	0	0	0	0	0	0	0	0	0	2
Ncaninum_LIV_000048100	Ncaninum_LIV_000048100	Ncaninum_LIV_000048100.1	protein_coding	0	0	0	2	2	0	0	0	0	0	0	0	0	0
Ncaninum_LIV_000048200	Ncaninum_LIV_000048200	Ncaninum_LIV_000048200.1	protein_coding	0	0	0	2	0	0	0	0	0	0	0	0	0	2
Ncaninum_LIV_000049500	Ncaninum_LIV_000049500	Ncaninum_LIV_000049500.1	protein_coding	0	0	0	2	2	0	0	0	0	0	0	0	0	0
Ncaninum_LIV_000070900	Ncaninum_LIV_000070900	Ncaninum_LIV_000070900.1	protein_coding	0	0	0	2	0	0	1	0	0	0	0	0	0	1
Ncaninum_LIV_000071000	Ncaninum_LIV_000071000	Ncaninum_LIV_000071000.1	protein_coding	0	0	0	2	0	0	0	0	0	0	0	0	0	2
Ncaninum_LIV_000071100	Ncaninum_LIV_000071100	Ncaninum_LIV_000071100.1	protein_coding	0	0	0	2	0	0	0	0	0	0	0	0	0	2
Ncaninum_LIV_000073000	Ncaninum_LIV_000073000	Ncaninum_LIV_000073000.1	protein_coding	0	0	0	2	0	0	0	0	0	0	0	0	0	2
Ncaninum_LIV_000073100	Ncaninum_LIV_000073100	Ncaninum_LIV_000073100.1	protein_coding	0	0	0	2	2	0	0	0	0	0	0	0	0	0
Ncaninum_LIV_000073200	Ncaninum_LIV_000073200	Ncaninum_LIV_000073200.1	protein_coding	0	0	0	2	2	0	0	0	0	0	0	0	0	0
Ncaninum_LIV_000073300	Ncaninum_LIV_000073300	Ncaninum_LIV_000073300.1	protein_coding	0	0	0	2	2	0	0	0	0	0	0	0	0	0
Ncaninum_LIV_000084200	Ncaninum_LIV_000084200	Ncaninum_LIV_000084200.1	protein_coding	0	0	0	2	2	0	0	0	0	0	0	0	0	0
Ncaninum_LIV_000096800	Ncaninum_LIV_000096800	Ncaninum_LIV_000096800.1	protein_coding	0	0	0	2	1	0	0	0	0	0	0	0	0	1
Ncaninum_LIV_000097400	Ncaninum_LIV_000097400	Ncaninum_LIV_000097400.1	protein_coding	0	0	0	2	0	0	2	0	0	0	0	0	0	0
Ncaninum_LIV_000112000	Ncaninum_LIV_000112000	Ncaninum_LIV_000112000.1	protein_coding	0	0	0	2	2	0	0	0	0	0	0	0	0	0
Ncaninum_LIV_000112100	Ncaninum_LIV_000112100	Ncaninum_LIV_000112100.1	protein_coding	0	0	0	2	0	0	2	0	0	0	0	0	0	0
Ncaninum_LIV_000119200	Ncaninum_LIV_000119200	Ncaninum_LIV_000119200.1	protein_coding	0	0	0	2	0	0	1	0	0	0	0	0	0	1
Ncaninum_LIV_000121500	Ncaninum_LIV_000121500	Ncaninum_LIV_000121500.1	protein_coding	0	0	0	2	2	0	0	0	0	0	0	0	0	0
Ncaninum_LIV_000121600	Ncaninum_LIV_000121600	Ncaninum_LIV_000121600.1	protein_coding	0	0	0	2	2	0	0	0	0	0	0	0	0	0
Ncaninum_LIV_000128600	Ncaninum_LIV_000128600	Ncaninum_LIV_000128600.1	protein_coding	0	0	0	2	1	0	0	0	0	0	0	0	0	1
Ncaninum_LIV_000133300	Ncaninum_LIV_000133300	Ncaninum_LIV_000133300.1	protein_coding	0	0	0	2	1	0	1	0	0	0	0	0	0	0
Ncaninum_LIV_000134000	Ncaninum_LIV_000134000	Ncaninum_LIV_000134000.1	protein_coding	0	0	0	2	0	0	0	0	0	0	0	0	0	2
Ncaninum_LIV_000134600	Ncaninum_LIV_000134600	Ncaninum_LIV_000134600.1	protein_coding	0	0	0	2	2	0	0	0	0	0	0	0	0	0
Ncaninum_LIV_000135100	Ncaninum_LIV_000135100	Ncaninum_LIV_000135100.1	protein_coding	0	0	0	2	0	0	2	0	0	0	0	0	0	0
Ncaninum_LIV_000135200	Ncaninum_LIV_000135200	Ncaninum_LIV_000135200.1	protein_coding	0	0	0	2	0	0	0	0	0	0	0	0	0	2
Ncaninum_LIV_000138500	Ncaninum_LIV_000138500	Ncaninum_LIV_000138500.1	protein_coding	0	0	0	2	0	0	2	0	0	0	0	0	0	0
Ncaninum_LIV_000148300	Ncaninum_LIV_000148300	Ncaninum_LIV_000148300.1	protein_coding	0	0	0	2	2	0	0	0	0	0	0	0	0	0
Ncaninum_LIV_000153800	Ncaninum_LIV_000153800	Ncaninum_LIV_000153800.1	protein_coding	0	0	0	2	2	0	0	0	0	0	0	0	0	0
Ncaninum_LIV_000156000	Ncaninum_LIV_000156000	Ncaninum_LIV_000156000.1	protein_coding	0	0	0	2	1	0	0	0	0	0	0	0	0	1
Ncaninum_LIV_000156200	Ncaninum_LIV_000156200	Ncaninum_LIV_000156200.1	protein_coding	0	0	0	2	0	0	0	0	0	0	0	0	0	2
Ncaninum_LIV_000156300	Ncaninum_LIV_000156300	Ncaninum_LIV_000156300.1	protein_coding	0	0	0	2	0	0	0	0	0	0	0	0	0	2
Ncaninum_LIV_000156700	Ncaninum_LIV_000156700	Ncaninum_LIV_000156700.1	protein_coding	0	0	0	2	0	0	0	0	0	0	0	0	0	2
Ncaninum_LIV_000161400	Ncaninum_LIV_000161400	Ncaninum_LIV_000161400.1	protein_coding	0	0	0	2	1	0	0	0	0	0	0	0	0	1
Ncaninum_LIV_000173500	Ncaninum_LIV_000173500	Ncaninum_LIV_000173500.1	protein_coding	0	0	0	2	0	0	0	0	0	0	0	0	0	2
Ncaninum_LIV_000173800	Ncaninum_LIV_000173800	Ncaninum_LIV_000173800.1	protein_coding	0	0	0	2	2	0	0	0	0	0	0	0	0	0
Ncaninum_LIV_000174000	Ncaninum_LIV_000174000	Ncaninum_LIV_000174000.1	protein_coding	0	0	0	2	0	0	0	0	0	0	0	0	0	2
Ncaninum_LIV_000174100	Ncaninum_LIV_000174100	Ncaninum_LIV_000174100.1	protein_coding	0	0	0	2	0	0	0	0	0	0	0	0	0	2
Ncaninum_LIV_000175700	Ncaninum_LIV_000175700	Ncaninum_LIV_000175700.1	protein_coding	0	0	0	2	0	0	0	0	0	0	0	0	0	2
Ncaninum_LIV_000175800	Ncaninum_LIV_000175800	Ncaninum_LIV_000175800.1	protein_coding	0	0	0	2	0	0	2	0	0	0	0	0	0	0
Ncaninum_LIV_000176000	Ncaninum_LIV_000176000	Ncaninum_LIV_000176000.1	protein_coding	0	0	0	2	0	0	0	0	0	0	0	0	0	2
Ncaninum_LIV_000178900	Ncaninum_LIV_000178900	Ncaninum_LIV_000178900.1	protein_coding	0	0	0	2	0	0	0	0	0	0	0	0	0	2
Ncaninum_LIV_000179000	Ncaninum_LIV_000179000	Ncaninum_LIV_000179000.1	protein_coding	0	0	0	2	0	0	1	0	0	0	0	0	0	1
Ncaninum_LIV_000186800	Ncaninum_LIV_000186800	Ncaninum_LIV_000186800.1	protein_coding	0	0	0	2	0	0	0	0	0	0	0	0	0	2
Ncaninum_LIV_000191200	Ncaninum_LIV_000191200	Ncaninum_LIV_000191200.1	protein_coding	0	0	0	2	1	0	0	0	0	0	0	0	0	1
Ncaninum_LIV_000191400	Ncaninum_LIV_000191400	Ncaninum_LIV_000191400.1	protein_coding	0	0	0	2	0	0	1	0	0	0	0	0	0	1
Ncaninum_LIV_000191700	Ncaninum_LIV_000191700	Ncaninum_LIV_000191700.1	protein_coding	0	0	0	2	0	0	2	0	0	0	0	0	0	0
Ncaninum_LIV_000197800	Ncaninum_LIV_000197800	Ncaninum_LIV_000197800.1	protein_coding	0	0	0	2	1	0	0	0	0	0	0	0	0	1
Ncaninum_LIV_000198200	Ncaninum_LIV_000198200	Ncaninum_LIV_000198200.1	protein_coding	0	0	0	2	1	0	0	0	0	0	0	0	0	1
Ncaninum_LIV_000198300	Ncaninum_LIV_000198300	Ncaninum_LIV_000198300.1	protein_coding	0	0	0	2	1	0	0	0	0	0	0	0	0	1
Ncaninum_LIV_000203000	Ncaninum_LIV_000203000	Ncaninum_LIV_000203000.1	protein_coding	0	0	0	2	2	0	0	0	0	0	0	0	0	0
Ncaninum_LIV_000203100	Ncaninum_LIV_000203100	Ncaninum_LIV_000203100:tRNA	protein_coding	0	0	0	2	0	0	0	0	0	0	0	0	0	2
Ncaninum_LIV_000203200	Ncaninum_LIV_000203200	Ncaninum_LIV_000203200:tRNA	protein_coding	0	0	0	2	0	0	0	0	0	0	0	0	0	2
Ncaninum_LIV_000215600	Ncaninum_LIV_000215600	Ncaninum_LIV_000215600.1	protein_coding	0	0	0	2	0	0	0	0	0	0	0	0	0	2
Ncaninum_LIV_000215700	Ncaninum_LIV_000215700	Ncaninum_LIV_000215700.1	protein_coding	0	0	0	2	2	0	0	0	0	0	0	0	0	0
Ncaninum_LIV_000215900	Ncaninum_LIV_000215900	Ncaninum_LIV_000215900.1	protein_coding	0	0	0	2	0	0	0	0	0	0	0	0	0	2
Ncaninum_LIV_000217000	Ncaninum_LIV_000217000	Ncaninum_LIV_000217000.1	protein_coding	0	0	0	2	0	0	0	0	0	0	0	0	0	2
Ncaninum_LIV_000217100	Ncaninum_LIV_000217100	Ncaninum_LIV_000217100.1	protein_coding	0	0	0	2	2	0	0	0	0	0	0	0	0	0
Ncaninum_LIV_000217200	Ncaninum_LIV_000217200	Ncaninum_LIV_000217200.1	protein_coding	0	0	0	2	2	0	0	0	0	0	0	0	0	0
Ncaninum_LIV_000217300	Ncaninum_LIV_000217300	Ncaninum_LIV_000217300.1	protein_coding	0	0	0	2	0	0	0	0	0	0	0	0	0	2
Ncaninum_LIV_000217400	Ncaninum_LIV_000217400	Ncaninum_LIV_000217400.1	protein_coding	0	0	0	2	2	0	0	0	0	0	0	0	0	0
Ncaninum_LIV_000220700	Ncaninum_LIV_000220700	Ncaninum_LIV_000220700.1	protein_coding	0	0	0	2	1	0	1	0	0	0	0	0	0	0
Ncaninum_LIV_000252100	Ncaninum_LIV_000252100	Ncaninum_LIV_000252100.1	protein_coding	0	0	0	2	0	0	1	0	0	0	0	0	0	1
Ncaninum_LIV_000252200	Ncaninum_LIV_000252200	Ncaninum_LIV_000252200.1	protein_coding	0	0	0	2	0	0	1	0	0	0	0	0	0	1
Ncaninum_LIV_000261500	Ncaninum_LIV_000261500	Ncaninum_LIV_000261500.1	protein_coding	0	0	0	2	0	0	0	0	0	0	0	0	0	2
Ncaninum_LIV_000266000	Ncaninum_LIV_000266000	Ncaninum_LIV_000266000.1	protein_coding	0	0	0	2	2	0	0	0	0	0	0	0	0	0
Ncaninum_LIV_000266100	Ncaninum_LIV_000266100	Ncaninum_LIV_000266100.1	protein_coding	0	0	0	2	0	0	0	0	0	0	0	0	0	2
Ncaninum_LIV_000268600	Ncaninum_LIV_000268600	Ncaninum_LIV_000268600.1	protein_coding	0	0	0	2	0	0	0	0	0	0	0	0	0	2
Ncaninum_LIV_000268700	Ncaninum_LIV_000268700	Ncaninum_LIV_000268700.1	protein_coding	0	0	0	2	0	0	2	0	0	0	0	0	0	0
Ncaninum_LIV_000268800	Ncaninum_LIV_000268800	Ncaninum_LIV_000268800.1	protein_coding	0	0	0	2	0	0	0	0	0	0	0	0	0	2
Ncaninum_LIV_000269400	Ncaninum_LIV_000269400	Ncaninum_LIV_000269400.1	protein_coding	0	0	0	2	0	0	1	0	0	0	0	0	0	1
Ncaninum_LIV_000297900	Ncaninum_LIV_000297900	Ncaninum_LIV_000297900.1	protein_coding	0	0	0	2	0	0	2	0	0	0	0	0	0	0
Ncaninum_LIV_000312800	Ncaninum_LIV_000312800	Ncaninum_LIV_000312800.1	protein_coding	0	0	0	2	2	0	0	0	0	0	0	0	0	0
Ncaninum_LIV_000312900	Ncaninum_LIV_000312900	Ncaninum_LIV_000312900.1	protein_coding	0	0	0	2	0	0	0	0	0	0	0	0	0	2
Ncaninum_LIV_000317900	Ncaninum_LIV_000317900	Ncaninum_LIV_000317900.1	protein_coding	0	0	0	2	0	0	0	0	0	0	0	0	0	2
Ncaninum_LIV_000337200	Ncaninum_LIV_000337200	Ncaninum_LIV_000337200.1	protein_coding	0	0	0	2	2	0	0	0	0	0	0	0	0	0
Ncaninum_LIV_000341800	Ncaninum_LIV_000341800	Ncaninum_LIV_000341800.1	protein_coding	0	0	0	2	0	0	2	0	0	0	0	0	0	0
Ncaninum_LIV_000343300	Ncaninum_LIV_000343300	Ncaninum_LIV_000343300.1	protein_coding	0	0	0	2	2	0	0	0	0	0	0	0	0	0
Ncaninum_LIV_000343400	Ncaninum_LIV_000343400	Ncaninum_LIV_000343400.1	protein_coding	0	0	0	2	0	0	2	0	0	0	0	0	0	0
Ncaninum_LIV_000344500	Ncaninum_LIV_000344500	Ncaninum_LIV_000344500.1	protein_coding	0	0	0	2	2	0	0	0	0	0	0	0	0	0
Ncaninum_LIV_000344600	Ncaninum_LIV_000344600	Ncaninum_LIV_000344600:tRNA	protein_coding	0	0	0	2	0	0	0	0	0	0	0	0	0	2
Ncaninum_LIV_000344700	Ncaninum_LIV_000344700	Ncaninum_LIV_000344700.1	protein_coding	0	0	0	2	0	0	0	0	0	0	0	0	0	2
Ncaninum_LIV_000349900	Ncaninum_LIV_000349900	Ncaninum_LIV_000349900.1	protein_coding	0	0	0	2	2	0	0	0	0	0	0	0	0	0
Ncaninum_LIV_000350200	Ncaninum_LIV_000350200	Ncaninum_LIV_000350200.1	protein_coding	0	0	0	2	0	0	2	0	0	0	0	0	0	0
Ncaninum_LIV_000415600	Ncaninum_LIV_000415600	Ncaninum_LIV_000415600.1	protein_coding	0	0	0	2	0	0	2	0	0	0	0	0	0	0
Ncaninum_LIV_000418500	Ncaninum_LIV_000418500	Ncaninum_LIV_000418500.1	protein_coding	0	0	0	2	2	0	0	0	0	0	0	0	0	0
Ncaninum_LIV_000419000	Ncaninum_LIV_000419000	Ncaninum_LIV_000419000.1	protein_coding	0	0	0	2	0	0	0	0	0	0	0	0	0	2
Ncaninum_LIV_000419100	Ncaninum_LIV_000419100	Ncaninum_LIV_000419100.1	protein_coding	0	0	0	2	0	0	0	0	0	0	0	0	0	2
Ncaninum_LIV_000419200	Ncaninum_LIV_000419200	Ncaninum_LIV_000419200.1	protein_coding	0	0	0	2	2	0	0	0	0	0	0	0	0	0
Ncaninum_LIV_000430000	Ncaninum_LIV_000430000	Ncaninum_LIV_000430000.1	protein_coding	0	0	0	2	0	0	0	0	0	0	0	0	0	2
Ncaninum_LIV_000431300	Ncaninum_LIV_000431300	Ncaninum_LIV_000431300.1	protein_coding	0	0	0	2	2	0	0	0	0	0	0	0	0	0
Ncaninum_LIV_000431400	Ncaninum_LIV_000431400	Ncaninum_LIV_000431400.1	protein_coding	0	0	0	2	0	0	0	0	0	0	0	0	0	2
Ncaninum_LIV_000436200	Ncaninum_LIV_000436200	Ncaninum_LIV_000436200.1	protein_coding	0	0	0	2	1	0	1	0	0	0	0	0	0	0
Ncaninum_LIV_000442700	Ncaninum_LIV_000442700	Ncaninum_LIV_000442700.1	protein_coding	0	0	0	2	1	0	0	0	0	0	0	0	0	1
Ncaninum_LIV_000444100	Ncaninum_LIV_000444100	Ncaninum_LIV_000444100:tRNA	protein_coding	0	0	0	2	0	0	0	0	0	0	0	0	0	2
Ncaninum_LIV_000444200	Ncaninum_LIV_000444200	Ncaninum_LIV_000444200.1	protein_coding	0	0	0	2	0	0	0	0	0	0	0	0	0	2
Ncaninum_LIV_000453000	Ncaninum_LIV_000453000	Ncaninum_LIV_000453000.1	protein_coding	0	0	0	2	2	0	0	0	0	0	0	0	0	0
Ncaninum_LIV_000453100	Ncaninum_LIV_000453100	Ncaninum_LIV_000453100.1	protein_coding	0	0	0	2	2	0	0	0	0	0	0	0	0	0
Ncaninum_LIV_000453200	Ncaninum_LIV_000453200	Ncaninum_LIV_000453200.1	protein_coding	0	0	0	2	0	0	0	0	0	0	0	0	0	2
Ncaninum_LIV_000461900	Ncaninum_LIV_000461900	Ncaninum_LIV_000461900.1	protein_coding	0	0	0	2	0	0	0	0	0	0	0	0	0	2
Ncaninum_LIV_000463700	Ncaninum_LIV_000463700	Ncaninum_LIV_000463700.1	protein_coding	0	0	0	2	0	0	0	0	0	0	0	0	0	2
Ncaninum_LIV_000474800	Ncaninum_LIV_000474800	Ncaninum_LIV_000474800.1	protein_coding	0	0	0	2	1	0	1	0	0	0	0	0	0	0
Ncaninum_LIV_000483300	Ncaninum_LIV_000483300	Ncaninum_LIV_000483300.1	protein_coding	0	0	0	2	1	0	1	0	0	0	0	0	0	0
Ncaninum_LIV_000483400	Ncaninum_LIV_000483400	Ncaninum_LIV_000483400.1	protein_coding	0	0	0	2	2	0	0	0	0	0	0	0	0	0
Ncaninum_LIV_000486100	Ncaninum_LIV_000486100	Ncaninum_LIV_000486100.1	protein_coding	0	0	0	2	1	0	0	0	0	0	0	0	0	1
Ncaninum_LIV_000486300	Ncaninum_LIV_000486300	Ncaninum_LIV_000486300:tRNA	protein_coding	0	0	0	2	1	0	0	0	0	0	0	0	0	1
Ncaninum_LIV_000486400	Ncaninum_LIV_000486400	Ncaninum_LIV_000486400:tRNA	protein_coding	0	0	0	2	1	0	0	0	0	0	0	0	0	1
Ncaninum_LIV_000489700	Ncaninum_LIV_000489700	Ncaninum_LIV_000489700.1	protein_coding	0	0	0	2	1	0	1	0	0	0	0	0	0	0
Ncaninum_LIV_000491500	Ncaninum_LIV_000491500	Ncaninum_LIV_000491500.1	protein_coding	0	0	0	2	1	0	0	0	0	0	0	0	0	1
Ncaninum_LIV_000491600	Ncaninum_LIV_000491600	Ncaninum_LIV_000491600.1	protein_coding	0	0	0	2	0	0	0	0	0	0	0	0	0	2
Ncaninum_LIV_000491700	Ncaninum_LIV_000491700	Ncaninum_LIV_000491700.1	protein_coding	0	0	0	2	0	0	1	0	0	0	0	0	0	1
Ncaninum_LIV_000494300	Ncaninum_LIV_000494300	Ncaninum_LIV_000494300.1	protein_coding	0	0	0	2	0	0	0	0	0	0	0	0	0	2
Ncaninum_LIV_000494400	Ncaninum_LIV_000494400	Ncaninum_LIV_000494400.1	protein_coding	0	0	0	2	2	0	0	0	0	0	0	0	0	0
Ncaninum_LIV_000496400	Ncaninum_LIV_000496400	Ncaninum_LIV_000496400.1	protein_coding	0	0	0	2	0	0	0	0	0	0	0	0	0	2
Ncaninum_LIV_000499800	Ncaninum_LIV_000499800	Ncaninum_LIV_000499800.1	protein_coding	0	0	0	2	0	0	0	0	0	0	0	0	0	2
Ncaninum_LIV_000499900	Ncaninum_LIV_000499900	Ncaninum_LIV_000499900.1	protein_coding	0	0	0	2	0	0	0	0	0	0	0	0	0	2
Ncaninum_LIV_000500200	Ncaninum_LIV_000500200	Ncaninum_LIV_000500200.1	protein_coding	0	0	0	2	0	0	0	0	0	0	0	0	0	2
Ncaninum_LIV_000500300	Ncaninum_LIV_000500300	Ncaninum_LIV_000500300.1	protein_coding	0	0	0	2	0	0	0	0	0	0	0	0	0	2
Ncaninum_LIV_000508500	Ncaninum_LIV_000508500	Ncaninum_LIV_000508500.1	protein_coding	0	0	0	2	0	0	0	0	0	0	0	0	0	2
Ncaninum_LIV_000508600	Ncaninum_LIV_000508600	Ncaninum_LIV_000508600:tRNA	protein_coding	0	0	0	2	0	0	0	0	0	0	0	0	0	2
Ncaninum_LIV_000508700	Ncaninum_LIV_000508700	Ncaninum_LIV_000508700.1	protein_coding	0	0	0	2	2	0	0	0	0	0	0	0	0	0
Ncaninum_LIV_000510400	Ncaninum_LIV_000510400	Ncaninum_LIV_000510400.1	protein_coding	0	0	0	2	2	0	0	0	0	0	0	0	0	0
Ncaninum_LIV_000521900	Ncaninum_LIV_000521900	Ncaninum_LIV_000521900.1	protein_coding	0	0	0	2	0	0	1	0	0	0	0	0	0	1
Ncaninum_LIV_000526900	Ncaninum_LIV_000526900	Ncaninum_LIV_000526900.1	protein_coding	0	0	0	2	2	0	0	0	0	0	0	0	0	0
Ncaninum_LIV_000528300	Ncaninum_LIV_000528300	Ncaninum_LIV_000528300.1	protein_coding	0	0	0	2	2	0	0	0	0	0	0	0	0	0
Ncaninum_LIV_000528400	Ncaninum_LIV_000528400	Ncaninum_LIV_000528400.1	protein_coding	0	0	0	2	2	0	0	0	0	0	0	0	0	0
Ncaninum_LIV_000537200	Ncaninum_LIV_000537200	Ncaninum_LIV_000537200.1	protein_coding	0	0	0	2	0	0	0	0	0	0	0	0	0	2
Ncaninum_LIV_000537300	Ncaninum_LIV_000537300	Ncaninum_LIV_000537300.1	protein_coding	0	0	0	2	2	0	0	0	0	0	0	0	0	0
Ncaninum_LIV_000537400	Ncaninum_LIV_000537400	Ncaninum_LIV_000537400.1	protein_coding	0	0	0	2	2	0	0	0	0	0	0	0	0	0
Ncaninum_LIV_000537500	Ncaninum_LIV_000537500	Ncaninum_LIV_000537500.1	protein_coding	0	0	0	2	2	0	0	0	0	0	0	0	0	0
Ncaninum_LIV_000567200	Ncaninum_LIV_000567200	Ncaninum_LIV_000567200.1	protein_coding	0	0	0	2	0	0	0	0	0	0	0	0	0	2
Ncaninum_LIV_000567300	Ncaninum_LIV_000567300	Ncaninum_LIV_000567300.1	protein_coding	0	0	0	2	0	0	0	0	0	0	0	0	0	2
Ncaninum_LIV_000574600	Ncaninum_LIV_000574600	Ncaninum_LIV_000574600.1	protein_coding	0	0	0	2	2	0	0	0	0	0	0	0	0	0
Ncaninum_LIV_000574700	Ncaninum_LIV_000574700	Ncaninum_LIV_000574700.1	protein_coding	0	0	0	2	0	0	2	0	0	0	0	0	0	0
Ncaninum_LIV_000578500	Ncaninum_LIV_000578500	Ncaninum_LIV_000578500.1	protein_coding	0	0	0	2	1	0	0	0	0	0	0	0	0	1
Ncaninum_LIV_000595500	Ncaninum_LIV_000595500	Ncaninum_LIV_000595500.1	protein_coding	0	0	0	2	2	0	0	0	0	0	0	0	0	0
Ncaninum_LIV_000595600	Ncaninum_LIV_000595600	Ncaninum_LIV_000595600.1	protein_coding	0	0	0	2	2	0	0	0	0	0	0	0	0	0
Ncaninum_LIV_000622000	Ncaninum_LIV_000622000	Ncaninum_LIV_000622000.1	protein_coding	0	0	0	2	2	0	0	0	0	0	0	0	0	0
Ncaninum_LIV_000622100	Ncaninum_LIV_000622100	Ncaninum_LIV_000622100.1	protein_coding	0	0	0	2	2	0	0	0	0	0	0	0	0	0
Ncaninum_LIV_000652000	Ncaninum_LIV_000652000	Ncaninum_LIV_000652000.1	protein_coding	0	0	0	2	0	0	0	0	0	0	0	0	0	2
Ncaninum_LIV_000652100	Ncaninum_LIV_000652100	Ncaninum_LIV_000652100.1	protein_coding	0	0	0	2	0	0	2	0	0	0	0	0	0	0
Ncaninum_LIV_000653100	Ncaninum_LIV_000653100	Ncaninum_LIV_000653100.1	protein_coding	0	0	0	2	0	0	2	0	0	0	0	0	0	0
Ncaninum_LIV_000668900	Ncaninum_LIV_000668900	Ncaninum_LIV_000668900.1	protein_coding	0	0	0	2	0	0	2	0	0	0	0	0	0	0
Ncaninum_LIV_000677100	Ncaninum_LIV_000677100	Ncaninum_LIV_000677100.1	protein_coding	0	0	0	2	2	0	0	0	0	0	0	0	0	0
Ncaninum_LIV_000684000	Ncaninum_LIV_000684000	Ncaninum_LIV_000684000.1	protein_coding	0	0	0	2	0	0	2	0	0	0	0	0	0	0
Ncaninum_LIV_000686300	Ncaninum_LIV_000686300	Ncaninum_LIV_000686300.1	protein_coding	0	0	0	2	1	0	0	0	0	0	0	0	0	1
Ncaninum_LIV_000688000	Ncaninum_LIV_000688000	Ncaninum_LIV_000688000.1	protein_coding	0	0	0	2	2	0	0	0	0	0	0	0	0	0
Ncaninum_LIV_000688100	Ncaninum_LIV_000688100	Ncaninum_LIV_000688100.1	protein_coding	0	0	0	2	0	0	0	0	0	0	0	0	0	2
Ncaninum_LIV_000688900:pseudogene	Ncaninum_LIV_000688900:pseudogene	Ncaninum_LIV_000688900.1	transcribed_processed_pseudogene	0	0	0	2	0	0	0	0	1	0	0	0	0	1
Ncaninum_LIV_000689000	Ncaninum_LIV_000689000	Ncaninum_LIV_000689000.1	protein_coding	0	0	0	2	1	0	0	0	0	0	0	0	0	1
Ncaninum_LIV_000694500	Ncaninum_LIV_000694500	Ncaninum_LIV_000694500.1	protein_coding	0	0	0	2	0	0	0	0	0	0	0	0	0	2
Ncaninum_LIV_000694600	Ncaninum_LIV_000694600	Ncaninum_LIV_000694600.1	protein_coding	0	0	0	2	0	0	2	0	0	0	0	0	0	0
Ncaninum_LIV_000694700	Ncaninum_LIV_000694700	Ncaninum_LIV_000694700.1	protein_coding	0	0	0	2	2	0	0	0	0	0	0	0	0	0
Ncaninum_LIV_000699700	Ncaninum_LIV_000699700	Ncaninum_LIV_000699700.1	protein_coding	0	0	0	2	0	0	0	0	0	0	0	0	0	2
Ncaninum_LIV_000699900	Ncaninum_LIV_000699900	Ncaninum_LIV_000699900.1	protein_coding	0	0	0	2	0	0	1	0	0	0	0	0	0	1
Ncaninum_LIV_000700000	Ncaninum_LIV_000700000	Ncaninum_LIV_000700000.1	protein_coding	0	0	0	2	2	0	0	0	0	0	0	0	0	0
Ncaninum_LIV_000729800	Ncaninum_LIV_000729800	Ncaninum_LIV_000729800:tRNA	protein_coding	0	0	0	2	2	0	0	0	0	0	0	0	0	0
Ncaninum_LIV_000729900	Ncaninum_LIV_000729900	Ncaninum_LIV_000729900.1	protein_coding	0	0	0	2	0	0	2	0	0	0	0	0	0	0
Ncaninum_LIV_000732500:pseudogene	Ncaninum_LIV_000732500:pseudogene	Ncaninum_LIV_000732500.1	transcribed_processed_pseudogene	0	0	0	2	0	0	0	0	0	0	0	0	0	2
Ncaninum_LIV_000732600:pseudogene	Ncaninum_LIV_000732600:pseudogene	Ncaninum_LIV_000732600.1	transcribed_processed_pseudogene	0	0	0	2	0	0	0	0	0	0	0	0	0	2
Ncaninum_LIV_000732700:pseudogene	Ncaninum_LIV_000732700:pseudogene	Ncaninum_LIV_000732700.1	transcribed_processed_pseudogene	0	0	0	2	0	0	0	0	0	0	0	0	0	2
Ncaninum_LIV_000732800:pseudogene	Ncaninum_LIV_000732800:pseudogene	Ncaninum_LIV_000732800.1	transcribed_processed_pseudogene	0	0	0	2	0	0	0	0	0	0	0	0	0	2
Ncaninum_LIV_000745900	Ncaninum_LIV_000745900	Ncaninum_LIV_000745900.1	protein_coding	0	0	0	2	0	0	2	0	0	0	0	0	0	0
Ncaninum_LIV_000768900	Ncaninum_LIV_000768900	Ncaninum_LIV_000768900.1	protein_coding	0	0	0	2	0	0	2	0	0	0	0	0	0	0
Ncaninum_LIV_000774700	Ncaninum_LIV_000774700	Ncaninum_LIV_000774700.1	protein_coding	0	0	0	2	0	0	0	0	0	0	0	0	0	2
Ncaninum_LIV_000774800	Ncaninum_LIV_000774800	Ncaninum_LIV_000774800.1	protein_coding	0	0	0	2	2	0	0	0	0	0	0	0	0	0
Ncaninum_LIV_000776300	Ncaninum_LIV_000776300	Ncaninum_LIV_000776300.1	protein_coding	0	0	0	2	0	0	2	0	0	0	0	0	0	0
Ncaninum_LIV_000783800	Ncaninum_LIV_000783800	Ncaninum_LIV_000783800.1	protein_coding	0	0	0	2	0	0	0	0	0	0	0	0	0	2
Ncaninum_LIV_000784400	Ncaninum_LIV_000784400	Ncaninum_LIV_000784400.1	protein_coding	0	0	0	2	2	0	0	0	0	0	0	0	0	0
Ncaninum_LIV_000006100:pseudogene	null	Ncaninum_LIV_000046900:pseudogene	pseudogene	0	0	0	1	0	0	0	0	0	0	0	0	0	1
Ncaninum_LIV_000006100:pseudogene	null	Ncaninum_LIV_000054400:pseudogene	pseudogene	0	0	0	1	0	0	0	0	0	0	0	0	0	1
Ncaninum_LIV_000006100:pseudogene	null	Ncaninum_LIV_000087000:pseudogene	pseudogene	0	0	0	1	0	0	0	0	0	0	0	0	0	1
Ncaninum_LIV_000006100:pseudogene	null	Ncaninum_LIV_000236100:pseudogene	pseudogene	0	0	0	1	0	0	0	0	0	1	0	0	0	0
Ncaninum_LIV_000006100:pseudogene	null	Ncaninum_LIV_000308800:pseudogene	pseudogene	0	0	0	1	0	0	0	0	0	0	0	0	0	1
Ncaninum_LIV_000006100:pseudogene	null	Ncaninum_LIV_000375900:pseudogene	pseudogene	0	0	0	1	0	0	0	0	0	0	0	0	0	1
Ncaninum_LIV_000006100:pseudogene	null	Ncaninum_LIV_000397200:pseudogene	pseudogene	0	0	0	1	1	0	0	0	0	0	0	0	0	0
Ncaninum_LIV_000006100:pseudogene	null	Ncaninum_LIV_000495400:pseudogene	pseudogene	0	0	0	1	0	0	0	0	0	1	0	0	0	0
Ncaninum_LIV_000010100	Ncaninum_LIV_000010100	Ncaninum_LIV_000010100.1	protein_coding	0	0	0	1	1	0	0	0	0	0	0	0	0	0
Ncaninum_LIV_000010200	Ncaninum_LIV_000010200	Ncaninum_LIV_000010200.1	protein_coding	0	0	0	1	1	0	0	0	0	0	0	0	0	0
Ncaninum_LIV_000010900	Ncaninum_LIV_000010900	Ncaninum_LIV_000010900.1	protein_coding	0	0	0	1	0	0	0	0	0	0	0	0	0	1
Ncaninum_LIV_000011000	Ncaninum_LIV_000011000	Ncaninum_LIV_000011000.1	protein_coding	0	0	0	1	0	0	0	0	0	0	0	0	0	1
Ncaninum_LIV_000041900	Ncaninum_LIV_000041900	Ncaninum_LIV_000041900.1	protein_coding	0	0	0	1	1	0	0	0	0	0	0	0	0	0
Ncaninum_LIV_000042000	Ncaninum_LIV_000042000	Ncaninum_LIV_000042000.1	protein_coding	0	0	0	1	0	0	1	0	0	0	0	0	0	0
Ncaninum_LIV_000042400	Ncaninum_LIV_000042400	Ncaninum_LIV_000042400.1	protein_coding	0	0	0	1	0	0	1	0	0	0	0	0	0	0
Ncaninum_LIV_000044800	Ncaninum_LIV_000044800	Ncaninum_LIV_000044800:tRNA	protein_coding	0	0	0	1	1	0	0	0	0	0	0	0	0	0
Ncaninum_LIV_000044900	Ncaninum_LIV_000044900	Ncaninum_LIV_000044900.1	protein_coding	0	0	0	1	0	0	1	0	0	0	0	0	0	0
Ncaninum_LIV_000046700	Ncaninum_LIV_000046700	Ncaninum_LIV_000046700.1	protein_coding	0	0	0	1	0	0	0	0	0	0	0	0	0	1
Ncaninum_LIV_000046800	Ncaninum_LIV_000046800	Ncaninum_LIV_000046800.1	protein_coding	0	0	0	1	0	0	0	0	0	0	0	0	0	1
Ncaninum_LIV_000046900:pseudogene	Ncaninum_LIV_000046900:pseudogene	Ncaninum_LIV_000046900.1	transcribed_processed_pseudogene	0	0	0	1	0	0	0	0	0	0	0	0	0	1
Ncaninum_LIV_000052500	Ncaninum_LIV_000052500	Ncaninum_LIV_000052500.1	protein_coding	0	0	0	1	1	0	0	0	0	0	0	0	0	0
Ncaninum_LIV_000052600	Ncaninum_LIV_000052600	Ncaninum_LIV_000052600.1	protein_coding	0	0	0	1	0	0	1	0	0	0	0	0	0	0
Ncaninum_LIV_000053900	Ncaninum_LIV_000053900	Ncaninum_LIV_000053900.1	protein_coding	0	0	0	1	1	0	0	0	0	0	0	0	0	0
Ncaninum_LIV_000054000	Ncaninum_LIV_000054000	Ncaninum_LIV_000054000.1	protein_coding	0	0	0	1	0	0	0	0	0	0	0	0	0	1
Ncaninum_LIV_000054100	Ncaninum_LIV_000054100	Ncaninum_LIV_000054100.1	protein_coding	0	0	0	1	0	0	0	0	0	0	0	0	0	1
Ncaninum_LIV_000054300	Ncaninum_LIV_000054300	Ncaninum_LIV_000054300.1	protein_coding	0	0	0	1	0	0	0	0	0	0	0	0	0	1
Ncaninum_LIV_000054400:pseudogene	Ncaninum_LIV_000054400:pseudogene	Ncaninum_LIV_000054400.1	transcribed_processed_pseudogene	0	0	0	1	1	0	0	0	0	0	0	0	0	0
Ncaninum_LIV_000059400	Ncaninum_LIV_000059400	Ncaninum_LIV_000059400.1	protein_coding	0	0	0	1	0	0	0	0	0	0	0	0	0	1
Ncaninum_LIV_000059500	Ncaninum_LIV_000059500	Ncaninum_LIV_000059500.1	protein_coding	0	0	0	1	0	0	0	0	0	0	0	0	0	1
Ncaninum_LIV_000063800	Ncaninum_LIV_000063800	Ncaninum_LIV_000063800.1	protein_coding	0	0	0	1	0	0	1	0	0	0	0	0	0	0
Ncaninum_LIV_000070800	Ncaninum_LIV_000070800	Ncaninum_LIV_000070800.1	protein_coding	0	0	0	1	1	0	0	0	0	0	0	0	0	0
Ncaninum_LIV_000081700	Ncaninum_LIV_000081700	Ncaninum_LIV_000081700.1	protein_coding	0	0	0	1	1	0	0	0	0	0	0	0	0	0
Ncaninum_LIV_000081800	Ncaninum_LIV_000081800	Ncaninum_LIV_000081800.1	protein_coding	0	0	0	1	0	0	0	0	0	0	0	0	0	1
Ncaninum_LIV_000086300	Ncaninum_LIV_000086300	Ncaninum_LIV_000086300.1	protein_coding	0	0	0	1	0	0	1	0	0	0	0	0	0	0
Ncaninum_LIV_000086700	Ncaninum_LIV_000086700	Ncaninum_LIV_000086700.1	protein_coding	0	0	0	1	1	0	0	0	0	0	0	0	0	0
Ncaninum_LIV_000086800	Ncaninum_LIV_000086800	Ncaninum_LIV_000086800.1	protein_coding	0	0	0	1	0	0	1	0	0	0	0	0	0	0
Ncaninum_LIV_000086900	Ncaninum_LIV_000086900	Ncaninum_LIV_000086900.1	protein_coding	0	0	0	1	1	0	0	0	0	0	0	0	0	0
Ncaninum_LIV_000087000:pseudogene	Ncaninum_LIV_000087000:pseudogene	Ncaninum_LIV_000087000.1	transcribed_processed_pseudogene	0	0	0	1	1	0	0	0	0	0	0	0	0	0
Ncaninum_LIV_000091200	Ncaninum_LIV_000091200	Ncaninum_LIV_000091200.1	protein_coding	0	0	0	1	1	0	0	0	0	0	0	0	0	0
Ncaninum_LIV_000091300	Ncaninum_LIV_000091300	Ncaninum_LIV_000091300.1	protein_coding	0	0	0	1	0	0	1	0	0	0	0	0	0	0
Ncaninum_LIV_000091400	Ncaninum_LIV_000091400	Ncaninum_LIV_000091400.1	protein_coding	0	0	0	1	1	0	0	0	0	0	0	0	0	0
Ncaninum_LIV_000091500	Ncaninum_LIV_000091500	Ncaninum_LIV_000091500.1	protein_coding	0	0	0	1	1	0	0	0	0	0	0	0	0	0
Ncaninum_LIV_000091600	Ncaninum_LIV_000091600	Ncaninum_LIV_000091600.1	protein_coding	0	0	0	1	1	0	0	0	0	0	0	0	0	0
Ncaninum_LIV_000094800	Ncaninum_LIV_000094800	Ncaninum_LIV_000094800.1	protein_coding	0	0	0	1	0	0	1	0	0	0	0	0	0	0
Ncaninum_LIV_000094900	Ncaninum_LIV_000094900	Ncaninum_LIV_000094900.1	protein_coding	0	0	0	1	1	0	0	0	0	0	0	0	0	0
Ncaninum_LIV_000096700	Ncaninum_LIV_000096700	Ncaninum_LIV_000096700.1	protein_coding	0	0	0	1	1	0	0	0	0	0	0	0	0	0
Ncaninum_LIV_000096900	Ncaninum_LIV_000096900	Ncaninum_LIV_000096900.1	protein_coding	0	0	0	1	0	0	1	0	0	0	0	0	0	0
Ncaninum_LIV_000097000	Ncaninum_LIV_000097000	Ncaninum_LIV_000097000.1	protein_coding	0	0	0	1	0	0	0	0	0	0	0	0	0	1
Ncaninum_LIV_000106900	Ncaninum_LIV_000106900	Ncaninum_LIV_000106900.1	protein_coding	0	0	0	1	0	0	0	0	0	0	0	0	0	1
Ncaninum_LIV_000107000	Ncaninum_LIV_000107000	Ncaninum_LIV_000107000.1	protein_coding	0	0	0	1	0	0	0	0	0	0	0	0	0	1
Ncaninum_LIV_000107900	Ncaninum_LIV_000107900	Ncaninum_LIV_000107900.1	protein_coding	0	0	0	1	0	0	0	0	0	0	0	0	0	1
Ncaninum_LIV_000108000	Ncaninum_LIV_000108000	Ncaninum_LIV_000108000.1	protein_coding	0	0	0	1	0	0	0	0	0	0	0	0	0	1
Ncaninum_LIV_000108100	Ncaninum_LIV_000108100	Ncaninum_LIV_000108100.1	protein_coding	0	0	0	1	0	0	0	0	0	0	0	0	0	1
Ncaninum_LIV_000113900	Ncaninum_LIV_000113900	Ncaninum_LIV_000113900.1	protein_coding	0	0	0	1	0	0	1	0	0	0	0	0	0	0
Ncaninum_LIV_000116700	Ncaninum_LIV_000116700	Ncaninum_LIV_000116700.1	protein_coding	0	0	0	1	0	0	1	0	0	0	0	0	0	0
Ncaninum_LIV_000116800	Ncaninum_LIV_000116800	Ncaninum_LIV_000116800.1	protein_coding	0	0	0	1	1	0	0	0	0	0	0	0	0	0
Ncaninum_LIV_000117700	Ncaninum_LIV_000117700	Ncaninum_LIV_000117700.1	protein_coding	0	0	0	1	0	0	0	0	0	0	0	0	0	1
Ncaninum_LIV_000117800	Ncaninum_LIV_000117800	Ncaninum_LIV_000117800.1	protein_coding	0	0	0	1	0	0	1	0	0	0	0	0	0	0
Ncaninum_LIV_000117900	Ncaninum_LIV_000117900	Ncaninum_LIV_000117900.1	protein_coding	0	0	0	1	0	0	0	0	0	0	0	0	0	1
Ncaninum_LIV_000119100	Ncaninum_LIV_000119100	Ncaninum_LIV_000119100.1	protein_coding	0	0	0	1	1	0	0	0	0	0	0	0	0	0
Ncaninum_LIV_000119300	Ncaninum_LIV_000119300	Ncaninum_LIV_000119300.1	protein_coding	0	0	0	1	0	0	0	0	0	0	0	0	0	1
Ncaninum_LIV_000122200	Ncaninum_LIV_000122200	Ncaninum_LIV_000122200.1	protein_coding	0	0	0	1	0	0	1	0	0	0	0	0	0	0
Ncaninum_LIV_000122300	Ncaninum_LIV_000122300	Ncaninum_LIV_000122300.1	protein_coding	0	0	0	1	0	0	0	0	0	0	0	0	0	1
Ncaninum_LIV_000127200	Ncaninum_LIV_000127200	Ncaninum_LIV_000127200.1	protein_coding	0	0	0	1	0	0	1	0	0	0	0	0	0	0
Ncaninum_LIV_000128500	Ncaninum_LIV_000128500	Ncaninum_LIV_000128500.1	protein_coding	0	0	0	1	0	0	0	0	0	0	0	0	0	1
Ncaninum_LIV_000130500	Ncaninum_LIV_000130500	Ncaninum_LIV_000130500.1	protein_coding	0	0	0	1	0	0	0	0	0	0	0	0	0	1
Ncaninum_LIV_000130600	Ncaninum_LIV_000130600	Ncaninum_LIV_000130600.1	protein_coding	0	0	0	1	0	0	0	0	0	0	0	0	0	1
Ncaninum_LIV_000132700	Ncaninum_LIV_000132700	Ncaninum_LIV_000132700.1	protein_coding	0	0	0	1	0	0	0	0	0	0	0	0	0	1
Ncaninum_LIV_000132800	Ncaninum_LIV_000132800	Ncaninum_LIV_000132800:tRNA	protein_coding	0	0	0	1	1	0	0	0	0	0	0	0	0	0
Ncaninum_LIV_000133200	Ncaninum_LIV_000133200	Ncaninum_LIV_000133200.1	protein_coding	0	0	0	1	0	0	0	0	0	0	0	0	0	1
Ncaninum_LIV_000134100	Ncaninum_LIV_000134100	Ncaninum_LIV_000134100.1	protein_coding	0	0	0	1	0	0	0	0	0	0	0	0	0	1
Ncaninum_LIV_000136700	Ncaninum_LIV_000136700	Ncaninum_LIV_000136700.1	protein_coding	0	0	0	1	1	0	0	0	0	0	0	0	0	0
Ncaninum_LIV_000136800	Ncaninum_LIV_000136800	Ncaninum_LIV_000136800.1	protein_coding	0	0	0	1	0	0	1	0	0	0	0	0	0	0
Ncaninum_LIV_000136900	Ncaninum_LIV_000136900	Ncaninum_LIV_000136900.1	protein_coding	0	0	0	1	1	0	0	0	0	0	0	0	0	0
Ncaninum_LIV_000137600	Ncaninum_LIV_000137600	Ncaninum_LIV_000137600.1	protein_coding	0	0	0	1	1	0	0	0	0	0	0	0	0	0
Ncaninum_LIV_000137700	Ncaninum_LIV_000137700	Ncaninum_LIV_000137700.1	protein_coding	0	0	0	1	0	0	1	0	0	0	0	0	0	0
Ncaninum_LIV_000138000	Ncaninum_LIV_000138000	Ncaninum_LIV_000138000.1	protein_coding	0	0	0	1	0	0	0	0	0	0	0	0	0	1
Ncaninum_LIV_000138100	Ncaninum_LIV_000138100	Ncaninum_LIV_000138100.1	protein_coding	0	0	0	1	0	0	0	0	0	0	0	0	0	1
Ncaninum_LIV_000139300	Ncaninum_LIV_000139300	Ncaninum_LIV_000139300.1	protein_coding	0	0	0	1	0	0	0	0	0	0	0	0	0	1
Ncaninum_LIV_000139400	Ncaninum_LIV_000139400	Ncaninum_LIV_000139400.1	protein_coding	0	0	0	1	0	0	0	0	0	0	0	0	0	1
Ncaninum_LIV_000139500	Ncaninum_LIV_000139500	Ncaninum_LIV_000139500.1	protein_coding	0	0	0	1	0	0	1	0	0	0	0	0	0	0
Ncaninum_LIV_000139900	Ncaninum_LIV_000139900	Ncaninum_LIV_000139900.1	protein_coding	0	0	0	1	1	0	0	0	0	0	0	0	0	0
Ncaninum_LIV_000140100	Ncaninum_LIV_000140100	Ncaninum_LIV_000140100.1	protein_coding	0	0	0	1	1	0	0	0	0	0	0	0	0	0
Ncaninum_LIV_000141100	Ncaninum_LIV_000141100	Ncaninum_LIV_000141100.1	protein_coding	0	0	0	1	0	0	1	0	0	0	0	0	0	0
Ncaninum_LIV_000141200	Ncaninum_LIV_000141200	Ncaninum_LIV_000141200.1	protein_coding	0	0	0	1	1	0	0	0	0	0	0	0	0	0
Ncaninum_LIV_000142700	Ncaninum_LIV_000142700	Ncaninum_LIV_000142700.1	protein_coding	0	0	0	1	1	0	0	0	0	0	0	0	0	0
Ncaninum_LIV_000142800	Ncaninum_LIV_000142800	Ncaninum_LIV_000142800.1	protein_coding	0	0	0	1	0	0	1	0	0	0	0	0	0	0
Ncaninum_LIV_000144000	Ncaninum_LIV_000144000	Ncaninum_LIV_000144000.1	protein_coding	0	0	0	1	0	0	1	0	0	0	0	0	0	0
Ncaninum_LIV_000145200	Ncaninum_LIV_000145200	Ncaninum_LIV_000145200.1	protein_coding	0	0	0	1	0	0	1	0	0	0	0	0	0	0
Ncaninum_LIV_000146700	Ncaninum_LIV_000146700	Ncaninum_LIV_000146700.1	protein_coding	0	0	0	1	0	0	0	0	0	0	0	0	0	1
Ncaninum_LIV_000146800	Ncaninum_LIV_000146800	Ncaninum_LIV_000146800.1	protein_coding	0	0	0	1	1	0	0	0	0	0	0	0	0	0
Ncaninum_LIV_000147500	Ncaninum_LIV_000147500	Ncaninum_LIV_000147500.1	protein_coding	0	0	0	1	0	0	1	0	0	0	0	0	0	0
Ncaninum_LIV_000148500	Ncaninum_LIV_000148500	Ncaninum_LIV_000148500.1	protein_coding	0	0	0	1	0	0	0	0	0	0	0	0	0	1
Ncaninum_LIV_000148600	Ncaninum_LIV_000148600	Ncaninum_LIV_000148600.1	protein_coding	0	0	0	1	1	0	0	0	0	0	0	0	0	0
Ncaninum_LIV_000149100	Ncaninum_LIV_000149100	Ncaninum_LIV_000149100.1	protein_coding	0	0	0	1	0	0	1	0	0	0	0	0	0	0
Ncaninum_LIV_000149200	Ncaninum_LIV_000149200	Ncaninum_LIV_000149200.1	protein_coding	0	0	0	1	1	0	0	0	0	0	0	0	0	0
Ncaninum_LIV_000151500	Ncaninum_LIV_000151500	Ncaninum_LIV_000151500.1	protein_coding	0	0	0	1	1	0	0	0	0	0	0	0	0	0
Ncaninum_LIV_000151600	Ncaninum_LIV_000151600	Ncaninum_LIV_000151600.1	protein_coding	0	0	0	1	0	0	1	0	0	0	0	0	0	0
Ncaninum_LIV_000152200	Ncaninum_LIV_000152200	Ncaninum_LIV_000152200.1	protein_coding	0	0	0	1	0	0	0	0	0	0	0	0	0	1
Ncaninum_LIV_000152300	Ncaninum_LIV_000152300	Ncaninum_LIV_000152300.1	protein_coding	0	0	0	1	0	0	1	0	0	0	0	0	0	0
Ncaninum_LIV_000154000	Ncaninum_LIV_000154000	Ncaninum_LIV_000154000.1	protein_coding	0	0	0	1	0	0	0	0	0	0	0	0	0	1
Ncaninum_LIV_000155000	Ncaninum_LIV_000155000	Ncaninum_LIV_000155000.1	protein_coding	0	0	0	1	1	0	0	0	0	0	0	0	0	0
Ncaninum_LIV_000155100	Ncaninum_LIV_000155100	Ncaninum_LIV_000155100.1	protein_coding	0	0	0	1	0	0	0	0	0	0	0	0	0	1
Ncaninum_LIV_000155200	Ncaninum_LIV_000155200	Ncaninum_LIV_000155200.1	protein_coding	0	0	0	1	1	0	0	0	0	0	0	0	0	0
Ncaninum_LIV_000155300	Ncaninum_LIV_000155300	Ncaninum_LIV_000155300.1	protein_coding	0	0	0	1	1	0	0	0	0	0	0	0	0	0
Ncaninum_LIV_000155400	Ncaninum_LIV_000155400	Ncaninum_LIV_000155400.1	protein_coding	0	0	0	1	1	0	0	0	0	0	0	0	0	0
Ncaninum_LIV_000155500	Ncaninum_LIV_000155500	Ncaninum_LIV_000155500.1	protein_coding	0	0	0	1	0	0	0	0	0	0	0	0	0	1
Ncaninum_LIV_000155900	Ncaninum_LIV_000155900	Ncaninum_LIV_000155900.1	protein_coding	0	0	0	1	0	0	0	0	0	0	0	0	0	1
Ncaninum_LIV_000156500	Ncaninum_LIV_000156500	Ncaninum_LIV_000156500.1	protein_coding	0	0	0	1	0	0	1	0	0	0	0	0	0	0
Ncaninum_LIV_000157300	Ncaninum_LIV_000157300	Ncaninum_LIV_000157300.1	protein_coding	0	0	0	1	0	0	1	0	0	0	0	0	0	0
Ncaninum_LIV_000157400	Ncaninum_LIV_000157400	Ncaninum_LIV_000157400.1	protein_coding	0	0	0	1	1	0	0	0	0	0	0	0	0	0
Ncaninum_LIV_000157700	Ncaninum_LIV_000157700	Ncaninum_LIV_000157700.1	protein_coding	0	0	0	1	1	0	0	0	0	0	0	0	0	0
Ncaninum_LIV_000157800	Ncaninum_LIV_000157800	Ncaninum_LIV_000157800.1	protein_coding	0	0	0	1	1	0	0	0	0	0	0	0	0	0
Ncaninum_LIV_000158200	Ncaninum_LIV_000158200	Ncaninum_LIV_000158200.1	protein_coding	0	0	0	1	0	0	0	0	0	0	0	0	0	1
Ncaninum_LIV_000158300	Ncaninum_LIV_000158300	Ncaninum_LIV_000158300.1	protein_coding	0	0	0	1	0	0	0	0	0	0	0	0	0	1
Ncaninum_LIV_000159200	Ncaninum_LIV_000159200	Ncaninum_LIV_000159200.1	protein_coding	0	0	0	1	1	0	0	0	0	0	0	0	0	0
Ncaninum_LIV_000160200	Ncaninum_LIV_000160200	Ncaninum_LIV_000160200.1	protein_coding	0	0	0	1	1	0	0	0	0	0	0	0	0	0
Ncaninum_LIV_000160300	Ncaninum_LIV_000160300	Ncaninum_LIV_000160300.1	protein_coding	0	0	0	1	0	0	0	0	0	0	0	0	0	1
Ncaninum_LIV_000160400	Ncaninum_LIV_000160400	Ncaninum_LIV_000160400.1	protein_coding	0	0	0	1	1	0	0	0	0	0	0	0	0	0
Ncaninum_LIV_000160600	Ncaninum_LIV_000160600	Ncaninum_LIV_000160600.1	protein_coding	0	0	0	1	0	0	1	0	0	0	0	0	0	0
Ncaninum_LIV_000160700	Ncaninum_LIV_000160700	Ncaninum_LIV_000160700.1	protein_coding	0	0	0	1	1	0	0	0	0	0	0	0	0	0
Ncaninum_LIV_000161300	Ncaninum_LIV_000161300	Ncaninum_LIV_000161300.1	protein_coding	0	0	0	1	0	0	1	0	0	0	0	0	0	0
Ncaninum_LIV_000161500	Ncaninum_LIV_000161500	Ncaninum_LIV_000161500.1	protein_coding	0	0	0	1	1	0	0	0	0	0	0	0	0	0
Ncaninum_LIV_000162800	Ncaninum_LIV_000162800	Ncaninum_LIV_000162800.1	protein_coding	0	0	0	1	1	0	0	0	0	0	0	0	0	0
Ncaninum_LIV_000162900	Ncaninum_LIV_000162900	Ncaninum_LIV_000162900.1	protein_coding	0	0	0	1	1	0	0	0	0	0	0	0	0	0
Ncaninum_LIV_000165800	Ncaninum_LIV_000165800	Ncaninum_LIV_000165800.1	protein_coding	0	0	0	1	0	0	0	0	0	0	0	0	0	1
Ncaninum_LIV_000165900	Ncaninum_LIV_000165900	Ncaninum_LIV_000165900.1	protein_coding	0	0	0	1	0	0	0	0	0	0	0	0	0	1
Ncaninum_LIV_000167000	Ncaninum_LIV_000167000	Ncaninum_LIV_000167000.1	protein_coding	0	0	0	1	0	0	0	0	0	0	0	0	0	1
Ncaninum_LIV_000167100	Ncaninum_LIV_000167100	Ncaninum_LIV_000167100.1	protein_coding	0	0	0	1	0	0	0	0	0	0	0	0	0	1
Ncaninum_LIV_000167200	Ncaninum_LIV_000167200	Ncaninum_LIV_000167200.1	protein_coding	0	0	0	1	0	0	0	0	0	0	0	0	0	1
Ncaninum_LIV_000170200	Ncaninum_LIV_000170200	Ncaninum_LIV_000170200.1	protein_coding	0	0	0	1	1	0	0	0	0	0	0	0	0	0
Ncaninum_LIV_000170900	Ncaninum_LIV_000170900	Ncaninum_LIV_000170900.1	protein_coding	0	0	0	1	1	0	0	0	0	0	0	0	0	0
Ncaninum_LIV_000171000	Ncaninum_LIV_000171000	Ncaninum_LIV_000171000.1	protein_coding	0	0	0	1	1	0	0	0	0	0	0	0	0	0
Ncaninum_LIV_000171600	Ncaninum_LIV_000171600	Ncaninum_LIV_000171600.1	protein_coding	0	0	0	1	0	0	0	0	0	0	0	0	0	1
Ncaninum_LIV_000172000	Ncaninum_LIV_000172000	Ncaninum_LIV_000172000.1	protein_coding	0	0	0	1	1	0	0	0	0	0	0	0	0	0
Ncaninum_LIV_000172100	Ncaninum_LIV_000172100	Ncaninum_LIV_000172100.1	protein_coding	0	0	0	1	1	0	0	0	0	0	0	0	0	0
Ncaninum_LIV_000172200	Ncaninum_LIV_000172200	Ncaninum_LIV_000172200.1	protein_coding	0	0	0	1	0	0	0	0	0	0	0	0	0	1
Ncaninum_LIV_000173900	Ncaninum_LIV_000173900	Ncaninum_LIV_000173900.1	protein_coding	0	0	0	1	1	0	0	0	0	0	0	0	0	0
Ncaninum_LIV_000174500	Ncaninum_LIV_000174500	Ncaninum_LIV_000174500.1	protein_coding	0	0	0	1	0	0	0	0	0	0	0	0	0	1
Ncaninum_LIV_000174600	Ncaninum_LIV_000174600	Ncaninum_LIV_000174600.1	protein_coding	0	0	0	1	0	0	1	0	0	0	0	0	0	0
Ncaninum_LIV_000176900	Ncaninum_LIV_000176900	Ncaninum_LIV_000176900.1	protein_coding	0	0	0	1	0	0	0	0	0	0	0	0	0	1
Ncaninum_LIV_000177200	Ncaninum_LIV_000177200	Ncaninum_LIV_000177200.1	protein_coding	0	0	0	1	0	0	1	0	0	0	0	0	0	0
Ncaninum_LIV_000178300	Ncaninum_LIV_000178300	Ncaninum_LIV_000178300.1	protein_coding	0	0	0	1	1	0	0	0	0	0	0	0	0	0
Ncaninum_LIV_000178800	Ncaninum_LIV_000178800	Ncaninum_LIV_000178800.1	protein_coding	0	0	0	1	1	0	0	0	0	0	0	0	0	0
Ncaninum_LIV_000180100	Ncaninum_LIV_000180100	Ncaninum_LIV_000180100.1	protein_coding	0	0	0	1	0	0	1	0	0	0	0	0	0	0
Ncaninum_LIV_000181300	Ncaninum_LIV_000181300	Ncaninum_LIV_000181300.1	protein_coding	0	0	0	1	0	0	1	0	0	0	0	0	0	0
Ncaninum_LIV_000181700	Ncaninum_LIV_000181700	Ncaninum_LIV_000181700.1	protein_coding	0	0	0	1	0	0	0	0	0	0	0	0	0	1
Ncaninum_LIV_000182600	Ncaninum_LIV_000182600	Ncaninum_LIV_000182600.1	protein_coding	0	0	0	1	0	0	0	0	0	0	0	0	0	1
Ncaninum_LIV_000185900	Ncaninum_LIV_000185900	Ncaninum_LIV_000185900.1	protein_coding	0	0	0	1	0	0	1	0	0	0	0	0	0	0
Ncaninum_LIV_000187000	Ncaninum_LIV_000187000	Ncaninum_LIV_000187000.1	protein_coding	0	0	0	1	1	0	0	0	0	0	0	0	0	0
Ncaninum_LIV_000187100	Ncaninum_LIV_000187100	Ncaninum_LIV_000187100.1	protein_coding	0	0	0	1	0	0	0	0	0	0	0	0	0	1
Ncaninum_LIV_000190000	Ncaninum_LIV_000190000	Ncaninum_LIV_000190000.1	protein_coding	0	0	0	1	1	0	0	0	0	0	0	0	0	0
Ncaninum_LIV_000190100	Ncaninum_LIV_000190100	Ncaninum_LIV_000190100.1	protein_coding	0	0	0	1	0	0	1	0	0	0	0	0	0	0
Ncaninum_LIV_000191100	Ncaninum_LIV_000191100	Ncaninum_LIV_000191100.1	protein_coding	0	0	0	1	0	0	0	0	0	0	0	0	0	1
Ncaninum_LIV_000191300	Ncaninum_LIV_000191300	Ncaninum_LIV_000191300.1	protein_coding	0	0	0	1	0	0	1	0	0	0	0	0	0	0
Ncaninum_LIV_000191500	Ncaninum_LIV_000191500	Ncaninum_LIV_000191500.1	protein_coding	0	0	0	1	0	0	0	0	0	0	0	0	0	1
Ncaninum_LIV_000194400	Ncaninum_LIV_000194400	Ncaninum_LIV_000194400.1	protein_coding	0	0	0	1	1	0	0	0	0	0	0	0	0	0
Ncaninum_LIV_000194500	Ncaninum_LIV_000194500	Ncaninum_LIV_000194500.1	protein_coding	0	0	0	1	1	0	0	0	0	0	0	0	0	0
Ncaninum_LIV_000195600	Ncaninum_LIV_000195600	Ncaninum_LIV_000195600.1	protein_coding	0	0	0	1	0	0	0	0	0	0	0	0	0	1
Ncaninum_LIV_000195800	Ncaninum_LIV_000195800	Ncaninum_LIV_000195800.1	protein_coding	0	0	0	1	0	0	1	0	0	0	0	0	0	0
Ncaninum_LIV_000195900	Ncaninum_LIV_000195900	Ncaninum_LIV_000195900.1	protein_coding	0	0	0	1	1	0	0	0	0	0	0	0	0	0
Ncaninum_LIV_000196100	Ncaninum_LIV_000196100	Ncaninum_LIV_000196100.1	protein_coding	0	0	0	1	0	0	0	0	0	0	0	0	0	1
Ncaninum_LIV_000196200	Ncaninum_LIV_000196200	Ncaninum_LIV_000196200:tRNA	protein_coding	0	0	0	1	1	0	0	0	0	0	0	0	0	0
Ncaninum_LIV_000196300	Ncaninum_LIV_000196300	Ncaninum_LIV_000196300.1	protein_coding	0	0	0	1	0	0	0	0	0	0	0	0	0	1
Ncaninum_LIV_000197700	Ncaninum_LIV_000197700	Ncaninum_LIV_000197700.1	protein_coding	0	0	0	1	0	0	0	0	0	0	0	0	0	1
Ncaninum_LIV_000197900	Ncaninum_LIV_000197900	Ncaninum_LIV_000197900.1	protein_coding	0	0	0	1	0	0	0	0	0	0	0	0	0	1
Ncaninum_LIV_000198000	Ncaninum_LIV_000198000	Ncaninum_LIV_000198000.1	protein_coding	0	0	0	1	0	0	0	0	0	0	0	0	0	1
Ncaninum_LIV_000198100	Ncaninum_LIV_000198100	Ncaninum_LIV_000198100.1	protein_coding	0	0	0	1	0	0	0	0	0	0	0	0	0	1
Ncaninum_LIV_000198400	Ncaninum_LIV_000198400	Ncaninum_LIV_000198400.1	protein_coding	0	0	0	1	0	0	1	0	0	0	0	0	0	0
Ncaninum_LIV_000198500	Ncaninum_LIV_000198500	Ncaninum_LIV_000198500.1	protein_coding	0	0	0	1	1	0	0	0	0	0	0	0	0	0
Ncaninum_LIV_000201600	Ncaninum_LIV_000201600	Ncaninum_LIV_000201600.1	protein_coding	0	0	0	1	1	0	0	0	0	0	0	0	0	0
Ncaninum_LIV_000201700	Ncaninum_LIV_000201700	Ncaninum_LIV_000201700.1	protein_coding	0	0	0	1	0	0	0	0	0	0	0	0	0	1
Ncaninum_LIV_000201800	Ncaninum_LIV_000201800	Ncaninum_LIV_000201800.1	protein_coding	0	0	0	1	1	0	0	0	0	0	0	0	0	0
Ncaninum_LIV_000203300	Ncaninum_LIV_000203300	Ncaninum_LIV_000203300.1	protein_coding	0	0	0	1	0	0	0	0	0	0	0	0	0	1
Ncaninum_LIV_000205400	Ncaninum_LIV_000205400	Ncaninum_LIV_000205400.1	protein_coding	0	0	0	1	0	0	0	0	0	0	0	0	0	1
Ncaninum_LIV_000205600	Ncaninum_LIV_000205600	Ncaninum_LIV_000205600.1	protein_coding	0	0	0	1	1	0	0	0	0	0	0	0	0	0
Ncaninum_LIV_000205700	Ncaninum_LIV_000205700	Ncaninum_LIV_000205700.1	protein_coding	0	0	0	1	0	0	0	0	0	0	0	0	0	1
Ncaninum_LIV_000206600	Ncaninum_LIV_000206600	Ncaninum_LIV_000206600.1	protein_coding	0	0	0	1	0	0	0	0	0	0	0	0	0	1
Ncaninum_LIV_000206700	Ncaninum_LIV_000206700	Ncaninum_LIV_000206700.1	protein_coding	0	0	0	1	0	0	0	0	0	0	0	0	0	1
Ncaninum_LIV_000213100	Ncaninum_LIV_000213100	Ncaninum_LIV_000213100.1	protein_coding	0	0	0	1	0	0	1	0	0	0	0	0	0	0
Ncaninum_LIV_000215400	Ncaninum_LIV_000215400	Ncaninum_LIV_000215400.1	protein_coding	0	0	0	1	1	0	0	0	0	0	0	0	0	0
Ncaninum_LIV_000215500	Ncaninum_LIV_000215500	Ncaninum_LIV_000215500.1	protein_coding	0	0	0	1	0	0	0	0	0	0	0	0	0	1
Ncaninum_LIV_000218000	Ncaninum_LIV_000218000	Ncaninum_LIV_000218000.1	protein_coding	0	0	0	1	0	0	0	0	0	0	0	0	0	1
Ncaninum_LIV_000218100	Ncaninum_LIV_000218100	Ncaninum_LIV_000218100.1	protein_coding	0	0	0	1	1	0	0	0	0	0	0	0	0	0
Ncaninum_LIV_000218600	Ncaninum_LIV_000218600	Ncaninum_LIV_000218600.1	protein_coding	0	0	0	1	0	0	0	0	0	0	0	0	0	1
Ncaninum_LIV_000218700	Ncaninum_LIV_000218700	Ncaninum_LIV_000218700.1	protein_coding	0	0	0	1	0	0	0	0	0	0	0	0	0	1
Ncaninum_LIV_000220600	Ncaninum_LIV_000220600	Ncaninum_LIV_000220600.1	protein_coding	0	0	0	1	1	0	0	0	0	0	0	0	0	0
Ncaninum_LIV_000221700	Ncaninum_LIV_000221700	Ncaninum_LIV_000221700.1	protein_coding	0	0	0	1	1	0	0	0	0	0	0	0	0	0
Ncaninum_LIV_000221800	Ncaninum_LIV_000221800	Ncaninum_LIV_000221800.1	protein_coding	0	0	0	1	0	0	1	0	0	0	0	0	0	0
Ncaninum_LIV_000222100	Ncaninum_LIV_000222100	Ncaninum_LIV_000222100.1	protein_coding	0	0	0	1	0	0	0	0	0	0	0	0	0	1
Ncaninum_LIV_000222200	Ncaninum_LIV_000222200	Ncaninum_LIV_000222200.1	protein_coding	0	0	0	1	0	0	0	0	0	0	0	0	0	1
Ncaninum_LIV_000225300	Ncaninum_LIV_000225300	Ncaninum_LIV_000225300.1	protein_coding	0	0	0	1	0	0	0	0	0	0	0	0	0	1
Ncaninum_LIV_000225400	Ncaninum_LIV_000225400	Ncaninum_LIV_000225400.1	protein_coding	0	0	0	1	0	0	1	0	0	0	0	0	0	0
Ncaninum_LIV_000227600	Ncaninum_LIV_000227600	Ncaninum_LIV_000227600.1	protein_coding	0	0	0	1	1	0	0	0	0	0	0	0	0	0
Ncaninum_LIV_000227800	Ncaninum_LIV_000227800	Ncaninum_LIV_000227800.1	protein_coding	0	0	0	1	0	0	0	0	0	0	0	0	0	1
Ncaninum_LIV_000228100	Ncaninum_LIV_000228100	Ncaninum_LIV_000228100.1	protein_coding	0	0	0	1	0	0	0	0	0	0	0	0	0	1
Ncaninum_LIV_000228200	Ncaninum_LIV_000228200	Ncaninum_LIV_000228200.1	protein_coding	0	0	0	1	1	0	0	0	0	0	0	0	0	0
Ncaninum_LIV_000237600	Ncaninum_LIV_000237600	Ncaninum_LIV_000237600.1	protein_coding	0	0	0	1	0	0	0	0	0	0	0	0	0	1
Ncaninum_LIV_000237700	Ncaninum_LIV_000237700	Ncaninum_LIV_000237700.1	protein_coding	0	0	0	1	0	0	0	0	0	0	0	0	0	1
Ncaninum_LIV_000242500	Ncaninum_LIV_000242500	Ncaninum_LIV_000242500.1	protein_coding	0	0	0	1	0	0	0	0	0	0	0	0	0	1
Ncaninum_LIV_000242600	Ncaninum_LIV_000242600	Ncaninum_LIV_000242600.1	protein_coding	0	0	0	1	1	0	0	0	0	0	0	0	0	0
Ncaninum_LIV_000248600	Ncaninum_LIV_000248600	Ncaninum_LIV_000248600.1	protein_coding	0	0	0	1	1	0	0	0	0	0	0	0	0	0
Ncaninum_LIV_000248700	Ncaninum_LIV_000248700	Ncaninum_LIV_000248700.1	protein_coding	0	0	0	1	1	0	0	0	0	0	0	0	0	0
Ncaninum_LIV_000249400	Ncaninum_LIV_000249400	Ncaninum_LIV_000249400.1	protein_coding	0	0	0	1	1	0	0	0	0	0	0	0	0	0
Ncaninum_LIV_000249500	Ncaninum_LIV_000249500	Ncaninum_LIV_000249500.1	protein_coding	0	0	0	1	0	0	1	0	0	0	0	0	0	0
Ncaninum_LIV_000249600	Ncaninum_LIV_000249600	Ncaninum_LIV_000249600:tRNA	protein_coding	0	0	0	1	0	0	0	0	0	0	0	0	0	1
Ncaninum_LIV_000251700	Ncaninum_LIV_000251700	Ncaninum_LIV_000251700.1	protein_coding	0	0	0	1	1	0	0	0	0	0	0	0	0	0
Ncaninum_LIV_000251800	Ncaninum_LIV_000251800	Ncaninum_LIV_000251800.1	protein_coding	0	0	0	1	0	0	1	0	0	0	0	0	0	0
Ncaninum_LIV_000251900	Ncaninum_LIV_000251900	Ncaninum_LIV_000251900.1	protein_coding	0	0	0	1	1	0	0	0	0	0	0	0	0	0
Ncaninum_LIV_000261700	Ncaninum_LIV_000261700	Ncaninum_LIV_000261700.1	protein_coding	0	0	0	1	1	0	0	0	0	0	0	0	0	0
Ncaninum_LIV_000264700	Ncaninum_LIV_000264700	Ncaninum_LIV_000264700.1	protein_coding	0	0	0	1	0	0	0	0	0	0	0	0	0	1
Ncaninum_LIV_000265200	Ncaninum_LIV_000265200	Ncaninum_LIV_000265200.1	protein_coding	0	0	0	1	0	0	0	0	0	0	0	0	0	1
Ncaninum_LIV_000269300	Ncaninum_LIV_000269300	Ncaninum_LIV_000269300.1	protein_coding	0	0	0	1	0	0	0	0	0	0	0	0	0	1
Ncaninum_LIV_000269500	Ncaninum_LIV_000269500	Ncaninum_LIV_000269500.1	protein_coding	0	0	0	1	1	0	0	0	0	0	0	0	0	0
Ncaninum_LIV_000274100:pseudogene	Ncaninum_LIV_000274100:pseudogene	Ncaninum_LIV_000274100.1	transcribed_processed_pseudogene	0	0	0	1	1	0	0	0	0	0	0	0	0	0
Ncaninum_LIV_000274200	Ncaninum_LIV_000274200	Ncaninum_LIV_000274200.1	protein_coding	0	0	0	1	0	0	0	0	0	0	0	0	0	1
Ncaninum_LIV_000274300	Ncaninum_LIV_000274300	Ncaninum_LIV_000274300.1	protein_coding	0	0	0	1	0	0	0	0	0	0	0	0	0	1
Ncaninum_LIV_000279500	Ncaninum_LIV_000279500	Ncaninum_LIV_000279500.1	protein_coding	0	0	0	1	0	0	0	0	0	0	0	0	0	1
Ncaninum_LIV_000279600	Ncaninum_LIV_000279600	Ncaninum_LIV_000279600.1	protein_coding	0	0	0	1	0	0	1	0	0	0	0	0	0	0
Ncaninum_LIV_000279700	Ncaninum_LIV_000279700	Ncaninum_LIV_000279700.1	protein_coding	0	0	0	1	0	0	0	0	0	0	0	0	0	1
Ncaninum_LIV_000283600	Ncaninum_LIV_000283600	Ncaninum_LIV_000283600.1	protein_coding	0	0	0	1	1	0	0	0	0	0	0	0	0	0
Ncaninum_LIV_000283700	Ncaninum_LIV_000283700	Ncaninum_LIV_000283700.1	protein_coding	0	0	0	1	0	0	1	0	0	0	0	0	0	0
Ncaninum_LIV_000283800	Ncaninum_LIV_000283800	Ncaninum_LIV_000283800.1	protein_coding	0	0	0	1	1	0	0	0	0	0	0	0	0	0
Ncaninum_LIV_000284200	Ncaninum_LIV_000284200	Ncaninum_LIV_000284200.1	protein_coding	0	0	0	1	0	0	1	0	0	0	0	0	0	0
Ncaninum_LIV_000284300	Ncaninum_LIV_000284300	Ncaninum_LIV_000284300.1	protein_coding	0	0	0	1	1	0	0	0	0	0	0	0	0	0
Ncaninum_LIV_000288700	Ncaninum_LIV_000288700	Ncaninum_LIV_000288700.1	protein_coding	0	0	0	1	0	0	0	0	0	0	0	0	0	1
Ncaninum_LIV_000288800	Ncaninum_LIV_000288800	Ncaninum_LIV_000288800.1	protein_coding	0	0	0	1	0	0	1	0	0	0	0	0	0	0
Ncaninum_LIV_000297500	Ncaninum_LIV_000297500	Ncaninum_LIV_000297500.1	protein_coding	0	0	0	1	1	0	0	0	0	0	0	0	0	0
Ncaninum_LIV_000297600	Ncaninum_LIV_000297600	Ncaninum_LIV_000297600.1	protein_coding	0	0	0	1	1	0	0	0	0	0	0	0	0	0
Ncaninum_LIV_000297700	Ncaninum_LIV_000297700	Ncaninum_LIV_000297700.1	protein_coding	0	0	0	1	0	0	0	0	0	0	0	0	0	1
Ncaninum_LIV_000297800	Ncaninum_LIV_000297800	Ncaninum_LIV_000297800.1	protein_coding	0	0	0	1	0	0	0	0	0	0	0	0	0	1
Ncaninum_LIV_000299400	Ncaninum_LIV_000299400	Ncaninum_LIV_000299400.1	protein_coding	0	0	0	1	1	0	0	0	0	0	0	0	0	0
Ncaninum_LIV_000299500	Ncaninum_LIV_000299500	Ncaninum_LIV_000299500.1	protein_coding	0	0	0	1	0	0	1	0	0	0	0	0	0	0
Ncaninum_LIV_000299600	Ncaninum_LIV_000299600	Ncaninum_LIV_000299600.1	protein_coding	0	0	0	1	0	0	0	0	0	0	0	0	0	1
Ncaninum_LIV_000299900	Ncaninum_LIV_000299900	Ncaninum_LIV_000299900.1	protein_coding	0	0	0	1	0	0	0	0	0	0	0	0	0	1
Ncaninum_LIV_000300000	Ncaninum_LIV_000300000	Ncaninum_LIV_000300000.1	protein_coding	0	0	0	1	0	0	0	0	0	0	0	0	0	1
Ncaninum_LIV_000300100	Ncaninum_LIV_000300100	Ncaninum_LIV_000300100.1	protein_coding	0	0	0	1	1	0	0	0	0	0	0	0	0	0
Ncaninum_LIV_000304300	Ncaninum_LIV_000304300	Ncaninum_LIV_000304300.1	protein_coding	0	0	0	1	1	0	0	0	0	0	0	0	0	0
Ncaninum_LIV_000304400	Ncaninum_LIV_000304400	Ncaninum_LIV_000304400.1	protein_coding	0	0	0	1	0	0	0	0	0	0	0	0	0	1
Ncaninum_LIV_000305200	Ncaninum_LIV_000305200	Ncaninum_LIV_000305200.1	protein_coding	0	0	0	1	1	0	0	0	0	0	0	0	0	0
Ncaninum_LIV_000305900	Ncaninum_LIV_000305900	Ncaninum_LIV_000305900.1	protein_coding	0	0	0	1	0	0	1	0	0	0	0	0	0	0
Ncaninum_LIV_000306000	Ncaninum_LIV_000306000	Ncaninum_LIV_000306000:tRNA	protein_coding	0	0	0	1	0	0	0	0	0	0	0	0	0	1
Ncaninum_LIV_000306100	Ncaninum_LIV_000306100	Ncaninum_LIV_000306100.1	protein_coding	0	0	0	1	1	0	0	0	0	0	0	0	0	0
Ncaninum_LIV_000306300	Ncaninum_LIV_000306300	Ncaninum_LIV_000306300.1	protein_coding	0	0	0	1	1	0	0	0	0	0	0	0	0	0
Ncaninum_LIV_000306400	Ncaninum_LIV_000306400	Ncaninum_LIV_000306400.1	protein_coding	0	0	0	1	1	0	0	0	0	0	0	0	0	0
Ncaninum_LIV_000306500	Ncaninum_LIV_000306500	Ncaninum_LIV_000306500.1	protein_coding	0	0	0	1	0	0	0	0	0	0	0	0	0	1
Ncaninum_LIV_000307400	Ncaninum_LIV_000307400	Ncaninum_LIV_000307400.1	protein_coding	0	0	0	1	0	0	0	0	0	0	0	0	0	1
Ncaninum_LIV_000307500	Ncaninum_LIV_000307500	Ncaninum_LIV_000307500.1	protein_coding	0	0	0	1	0	0	0	0	0	0	0	0	0	1
Ncaninum_LIV_000307600	Ncaninum_LIV_000307600	Ncaninum_LIV_000307600.1	protein_coding	0	0	0	1	0	0	0	0	0	0	0	0	0	1
Ncaninum_LIV_000307700:pseudogene	Ncaninum_LIV_000307700:pseudogene	Ncaninum_LIV_000307700.1	transcribed_processed_pseudogene	0	0	0	1	1	0	0	0	0	0	0	0	0	0
Ncaninum_LIV_000308400	Ncaninum_LIV_000308400	Ncaninum_LIV_000308400.1	protein_coding	0	0	0	1	1	0	0	0	0	0	0	0	0	0
Ncaninum_LIV_000308500	Ncaninum_LIV_000308500	Ncaninum_LIV_000308500.1	protein_coding	0	0	0	1	0	0	1	0	0	0	0	0	0	0
Ncaninum_LIV_000309500	Ncaninum_LIV_000309500	Ncaninum_LIV_000309500.1	protein_coding	0	0	0	1	1	0	0	0	0	0	0	0	0	0
Ncaninum_LIV_000309600	Ncaninum_LIV_000309600	Ncaninum_LIV_000309600.1	protein_coding	0	0	0	1	1	0	0	0	0	0	0	0	0	0
Ncaninum_LIV_000309700	Ncaninum_LIV_000309700	Ncaninum_LIV_000309700.1	protein_coding	0	0	0	1	1	0	0	0	0	0	0	0	0	0
Ncaninum_LIV_000310000	Ncaninum_LIV_000310000	Ncaninum_LIV_000310000.1	protein_coding	0	0	0	1	0	0	1	0	0	0	0	0	0	0
Ncaninum_LIV_000310100	Ncaninum_LIV_000310100	Ncaninum_LIV_000310100.1	protein_coding	0	0	0	1	0	0	0	0	0	0	0	0	0	1
Ncaninum_LIV_000310300	Ncaninum_LIV_000310300	Ncaninum_LIV_000310300.1	protein_coding	0	0	0	1	0	0	0	0	0	0	0	0	0	1
Ncaninum_LIV_000311300	Ncaninum_LIV_000311300	Ncaninum_LIV_000311300.1	protein_coding	0	0	0	1	0	0	0	0	0	0	0	0	0	1
Ncaninum_LIV_000311400	Ncaninum_LIV_000311400	Ncaninum_LIV_000311400.1	protein_coding	0	0	0	1	1	0	0	0	0	0	0	0	0	0
Ncaninum_LIV_000312000	Ncaninum_LIV_000312000	Ncaninum_LIV_000312000.1	protein_coding	0	0	0	1	1	0	0	0	0	0	0	0	0	0
Ncaninum_LIV_000312700	Ncaninum_LIV_000312700	Ncaninum_LIV_000312700.1	protein_coding	0	0	0	1	0	0	0	0	0	0	0	0	0	1
Ncaninum_LIV_000313200	Ncaninum_LIV_000313200	Ncaninum_LIV_000313200.1	protein_coding	0	0	0	1	1	0	0	0	0	0	0	0	0	0
Ncaninum_LIV_000313300	Ncaninum_LIV_000313300	Ncaninum_LIV_000313300.1	protein_coding	0	0	0	1	0	0	1	0	0	0	0	0	0	0
Ncaninum_LIV_000313400	Ncaninum_LIV_000313400	Ncaninum_LIV_000313400.1	protein_coding	0	0	0	1	0	0	0	0	0	0	0	0	0	1
Ncaninum_LIV_000313500	Ncaninum_LIV_000313500	Ncaninum_LIV_000313500.1	protein_coding	0	0	0	1	0	0	0	0	0	0	0	0	0	1
Ncaninum_LIV_000313600	Ncaninum_LIV_000313600	Ncaninum_LIV_000313600.1	protein_coding	0	0	0	1	1	0	0	0	0	0	0	0	0	0
Ncaninum_LIV_000313700	Ncaninum_LIV_000313700	Ncaninum_LIV_000313700.1	protein_coding	0	0	0	1	0	0	0	0	0	0	0	0	0	1
Ncaninum_LIV_000313900	Ncaninum_LIV_000313900	Ncaninum_LIV_000313900.1	protein_coding	0	0	0	1	0	0	0	0	0	0	0	0	0	1
Ncaninum_LIV_000314000	Ncaninum_LIV_000314000	Ncaninum_LIV_000314000.1	protein_coding	0	0	0	1	0	0	0	0	0	0	0	0	0	1
Ncaninum_LIV_000318000	Ncaninum_LIV_000318000	Ncaninum_LIV_000318000.1	protein_coding	0	0	0	1	0	0	0	0	0	0	0	0	0	1
Ncaninum_LIV_000320400	Ncaninum_LIV_000320400	Ncaninum_LIV_000320400.1	protein_coding	0	0	0	1	1	0	0	0	0	0	0	0	0	0
Ncaninum_LIV_000320900	Ncaninum_LIV_000320900	Ncaninum_LIV_000320900.1	protein_coding	0	0	0	1	0	0	0	0	0	0	0	0	0	1
Ncaninum_LIV_000321000	Ncaninum_LIV_000321000	Ncaninum_LIV_000321000.1	protein_coding	0	0	0	1	0	0	0	0	0	0	0	0	0	1
Ncaninum_LIV_000321100:pseudogene	Ncaninum_LIV_000321100:pseudogene	Ncaninum_LIV_000321100.1	transcribed_processed_pseudogene	0	0	0	1	0	0	0	0	0	0	0	0	0	1
Ncaninum_LIV_000321600	Ncaninum_LIV_000321600	Ncaninum_LIV_000321600.1	protein_coding	0	0	0	1	1	0	0	0	0	0	0	0	0	0
Ncaninum_LIV_000321700	Ncaninum_LIV_000321700	Ncaninum_LIV_000321700.1	protein_coding	0	0	0	1	0	0	1	0	0	0	0	0	0	0
Ncaninum_LIV_000322800	Ncaninum_LIV_000322800	Ncaninum_LIV_000322800.1	protein_coding	0	0	0	1	1	0	0	0	0	0	0	0	0	0
Ncaninum_LIV_000322900	Ncaninum_LIV_000322900	Ncaninum_LIV_000322900.1	protein_coding	0	0	0	1	1	0	0	0	0	0	0	0	0	0
Ncaninum_LIV_000323200	Ncaninum_LIV_000323200	Ncaninum_LIV_000323200.1	protein_coding	0	0	0	1	0	0	1	0	0	0	0	0	0	0
Ncaninum_LIV_000323300	Ncaninum_LIV_000323300	Ncaninum_LIV_000323300.1	protein_coding	0	0	0	1	0	0	0	0	0	0	0	0	0	1
Ncaninum_LIV_000325200	Ncaninum_LIV_000325200	Ncaninum_LIV_000325200.1	protein_coding	0	0	0	1	0	0	0	0	0	0	0	0	0	1
Ncaninum_LIV_000325300	Ncaninum_LIV_000325300	Ncaninum_LIV_000325300.1	protein_coding	0	0	0	1	0	0	0	0	0	0	0	0	0	1
Ncaninum_LIV_000326400	Ncaninum_LIV_000326400	Ncaninum_LIV_000326400.1	protein_coding	0	0	0	1	1	0	0	0	0	0	0	0	0	0
Ncaninum_LIV_000326500	Ncaninum_LIV_000326500	Ncaninum_LIV_000326500.1	protein_coding	0	0	0	1	1	0	0	0	0	0	0	0	0	0
Ncaninum_LIV_000326900	Ncaninum_LIV_000326900	Ncaninum_LIV_000326900.1	protein_coding	0	0	0	1	0	0	1	0	0	0	0	0	0	0
Ncaninum_LIV_000328500	Ncaninum_LIV_000328500	Ncaninum_LIV_000328500.1	protein_coding	0	0	0	1	0	0	0	0	0	0	0	0	0	1
Ncaninum_LIV_000328600	Ncaninum_LIV_000328600	Ncaninum_LIV_000328600.1	protein_coding	0	0	0	1	0	0	0	0	0	0	0	0	0	1
Ncaninum_LIV_000330700	Ncaninum_LIV_000330700	Ncaninum_LIV_000330700.1	protein_coding	0	0	0	1	0	0	0	0	0	0	0	0	0	1
Ncaninum_LIV_000330800	Ncaninum_LIV_000330800	Ncaninum_LIV_000330800.1	protein_coding	0	0	0	1	0	0	0	0	0	0	0	0	0	1
Ncaninum_LIV_000330900	Ncaninum_LIV_000330900	Ncaninum_LIV_000330900.1	protein_coding	0	0	0	1	1	0	0	0	0	0	0	0	0	0
Ncaninum_LIV_000334100	Ncaninum_LIV_000334100	Ncaninum_LIV_000334100.1	protein_coding	0	0	0	1	1	0	0	0	0	0	0	0	0	0
Ncaninum_LIV_000334200	Ncaninum_LIV_000334200	Ncaninum_LIV_000334200.1	protein_coding	0	0	0	1	0	0	0	0	0	0	0	0	0	1
Ncaninum_LIV_000334900	Ncaninum_LIV_000334900	Ncaninum_LIV_000334900.1	protein_coding	0	0	0	1	1	0	0	0	0	0	0	0	0	0
Ncaninum_LIV_000335000	Ncaninum_LIV_000335000	Ncaninum_LIV_000335000.1	protein_coding	0	0	0	1	0	0	0	0	0	0	0	0	0	1
Ncaninum_LIV_000335900	Ncaninum_LIV_000335900	Ncaninum_LIV_000335900.1	protein_coding	0	0	0	1	1	0	0	0	0	0	0	0	0	0
Ncaninum_LIV_000337300	Ncaninum_LIV_000337300	Ncaninum_LIV_000337300.1	protein_coding	0	0	0	1	1	0	0	0	0	0	0	0	0	0
Ncaninum_LIV_000345000	Ncaninum_LIV_000345000	Ncaninum_LIV_000345000.1	protein_coding	0	0	0	1	0	0	1	0	0	0	0	0	0	0
Ncaninum_LIV_000345400	Ncaninum_LIV_000345400	Ncaninum_LIV_000345400.1	protein_coding	0	0	0	1	0	0	0	0	0	0	0	0	0	1
Ncaninum_LIV_000345500	Ncaninum_LIV_000345500	Ncaninum_LIV_000345500.1	protein_coding	0	0	0	1	0	0	0	0	0	0	0	0	0	1
Ncaninum_LIV_000347800	Ncaninum_LIV_000347800	Ncaninum_LIV_000347800.1	protein_coding	0	0	0	1	0	0	1	0	0	0	0	0	0	0
Ncaninum_LIV_000347900	Ncaninum_LIV_000347900	Ncaninum_LIV_000347900.1	protein_coding	0	0	0	1	0	0	0	0	0	0	0	0	0	1
Ncaninum_LIV_000348300	Ncaninum_LIV_000348300	Ncaninum_LIV_000348300.1	protein_coding	0	0	0	1	0	0	1	0	0	0	0	0	0	0
Ncaninum_LIV_000355100	Ncaninum_LIV_000355100	Ncaninum_LIV_000355100.1	protein_coding	0	0	0	1	0	0	1	0	0	0	0	0	0	0
Ncaninum_LIV_000355200	Ncaninum_LIV_000355200	Ncaninum_LIV_000355200.1	protein_coding	0	0	0	1	1	0	0	0	0	0	0	0	0	0
Ncaninum_LIV_000357600	Ncaninum_LIV_000357600	Ncaninum_LIV_000357600.1	protein_coding	0	0	0	1	1	0	0	0	0	0	0	0	0	0
Ncaninum_LIV_000357700	Ncaninum_LIV_000357700	Ncaninum_LIV_000357700.1	protein_coding	0	0	0	1	1	0	0	0	0	0	0	0	0	0
Ncaninum_LIV_000358100	Ncaninum_LIV_000358100	Ncaninum_LIV_000358100.1	protein_coding	0	0	0	1	0	0	1	0	0	0	0	0	0	0
Ncaninum_LIV_000358200	Ncaninum_LIV_000358200	Ncaninum_LIV_000358200.1	protein_coding	0	0	0	1	1	0	0	0	0	0	0	0	0	0
Ncaninum_LIV_000359000	Ncaninum_LIV_000359000	Ncaninum_LIV_000359000.1	protein_coding	0	0	0	1	0	0	0	0	0	0	0	0	0	1
Ncaninum_LIV_000367200	Ncaninum_LIV_000367200	Ncaninum_LIV_000367200.1	protein_coding	0	0	0	1	1	0	0	0	0	0	0	0	0	0
Ncaninum_LIV_000367300	Ncaninum_LIV_000367300	Ncaninum_LIV_000367300.1	protein_coding	0	0	0	1	0	0	0	0	0	0	0	0	0	1
Ncaninum_LIV_000368700	Ncaninum_LIV_000368700	Ncaninum_LIV_000368700.1	protein_coding	0	0	0	1	1	0	0	0	0	0	0	0	0	0
Ncaninum_LIV_000369200	Ncaninum_LIV_000369200	Ncaninum_LIV_000369200.1	protein_coding	0	0	0	1	0	0	1	0	0	0	0	0	0	0
Ncaninum_LIV_000374100	Ncaninum_LIV_000374100	Ncaninum_LIV_000374100.1	protein_coding	0	0	0	1	1	0	0	0	0	0	0	0	0	0
Ncaninum_LIV_000374200	Ncaninum_LIV_000374200	Ncaninum_LIV_000374200:snRNA	snRNA	0	0	0	1	0	0	0	0	0	1	0	0	0	0
Ncaninum_LIV_000374300	Ncaninum_LIV_000374300	Ncaninum_LIV_000374300.1	protein_coding	0	0	0	1	1	0	0	0	0	0	0	0	0	0
Ncaninum_LIV_000375300	Ncaninum_LIV_000375300	Ncaninum_LIV_000375300.1	protein_coding	0	0	0	1	1	0	0	0	0	0	0	0	0	0
Ncaninum_LIV_000375400	Ncaninum_LIV_000375400	Ncaninum_LIV_000375400.1	protein_coding	0	0	0	1	0	0	0	0	0	0	0	0	0	1
Ncaninum_LIV_000375500	Ncaninum_LIV_000375500	Ncaninum_LIV_000375500.1	protein_coding	0	0	0	1	0	0	0	0	0	0	0	0	0	1
Ncaninum_LIV_000378100	Ncaninum_LIV_000378100	Ncaninum_LIV_000378100.1	protein_coding	0	0	0	1	0	0	1	0	0	0	0	0	0	0
Ncaninum_LIV_000378500	Ncaninum_LIV_000378500	Ncaninum_LIV_000378500.1	protein_coding	0	0	0	1	0	0	0	0	0	0	0	0	0	1
Ncaninum_LIV_000378600	Ncaninum_LIV_000378600	Ncaninum_LIV_000378600.1	protein_coding	0	0	0	1	0	0	0	0	0	0	0	0	0	1
Ncaninum_LIV_000378700	Ncaninum_LIV_000378700	Ncaninum_LIV_000378700.1	protein_coding	0	0	0	1	1	0	0	0	0	0	0	0	0	0
Ncaninum_LIV_000382900	Ncaninum_LIV_000382900	Ncaninum_LIV_000382900.1	protein_coding	0	0	0	1	1	0	0	0	0	0	0	0	0	0
Ncaninum_LIV_000383000	Ncaninum_LIV_000383000	Ncaninum_LIV_000383000.1	protein_coding	0	0	0	1	1	0	0	0	0	0	0	0	0	0
Ncaninum_LIV_000388600	Ncaninum_LIV_000388600	Ncaninum_LIV_000388600.1	protein_coding	0	0	0	1	1	0	0	0	0	0	0	0	0	0
Ncaninum_LIV_000388700	Ncaninum_LIV_000388700	Ncaninum_LIV_000388700.1	protein_coding	0	0	0	1	0	0	0	0	0	0	0	0	0	1
Ncaninum_LIV_000389300	Ncaninum_LIV_000389300	Ncaninum_LIV_000389300.1	protein_coding	0	0	0	1	1	0	0	0	0	0	0	0	0	0
Ncaninum_LIV_000389400	Ncaninum_LIV_000389400	Ncaninum_LIV_000389400.1	protein_coding	0	0	0	1	0	0	0	0	0	0	0	0	0	1
Ncaninum_LIV_000390000	Ncaninum_LIV_000390000	Ncaninum_LIV_000390000.1	protein_coding	0	0	0	1	1	0	0	0	0	0	0	0	0	0
Ncaninum_LIV_000390100	Ncaninum_LIV_000390100	Ncaninum_LIV_000390100.1	protein_coding	0	0	0	1	1	0	0	0	0	0	0	0	0	0
Ncaninum_LIV_000419700	Ncaninum_LIV_000419700	Ncaninum_LIV_000419700.1	protein_coding	0	0	0	1	1	0	0	0	0	0	0	0	0	0
Ncaninum_LIV_000419800	Ncaninum_LIV_000419800	Ncaninum_LIV_000419800.1	protein_coding	0	0	0	1	0	0	1	0	0	0	0	0	0	0
Ncaninum_LIV_000423200	Ncaninum_LIV_000423200	Ncaninum_LIV_000423200.1	protein_coding	0	0	0	1	1	0	0	0	0	0	0	0	0	0
Ncaninum_LIV_000423300	Ncaninum_LIV_000423300	Ncaninum_LIV_000423300.1	protein_coding	0	0	0	1	0	0	1	0	0	0	0	0	0	0
Ncaninum_LIV_000423400	Ncaninum_LIV_000423400	Ncaninum_LIV_000423400.1	protein_coding	0	0	0	1	1	0	0	0	0	0	0	0	0	0
Ncaninum_LIV_000427300	Ncaninum_LIV_000427300	Ncaninum_LIV_000427300.1	protein_coding	0	0	0	1	0	0	0	0	0	0	0	0	0	1
Ncaninum_LIV_000433200	Ncaninum_LIV_000433200	Ncaninum_LIV_000433200.1	protein_coding	0	0	0	1	1	0	0	0	0	0	0	0	0	0
Ncaninum_LIV_000436100	Ncaninum_LIV_000436100	Ncaninum_LIV_000436100.1	protein_coding	0	0	0	1	0	0	0	0	0	0	0	0	0	1
Ncaninum_LIV_000436300	Ncaninum_LIV_000436300	Ncaninum_LIV_000436300.1	protein_coding	0	0	0	1	0	0	0	0	0	0	0	0	0	1
Ncaninum_LIV_000441800	Ncaninum_LIV_000441800	Ncaninum_LIV_000441800.1	protein_coding	0	0	0	1	0	0	0	0	0	0	0	0	0	1
Ncaninum_LIV_000441900	Ncaninum_LIV_000441900	Ncaninum_LIV_000441900.1	protein_coding	0	0	0	1	0	0	0	0	0	0	0	0	0	1
Ncaninum_LIV_000442600	Ncaninum_LIV_000442600	Ncaninum_LIV_000442600.1	protein_coding	0	0	0	1	0	0	1	0	0	0	0	0	0	0
Ncaninum_LIV_000442800	Ncaninum_LIV_000442800	Ncaninum_LIV_000442800.1	protein_coding	0	0	0	1	0	0	0	0	0	0	0	0	0	1
Ncaninum_LIV_000442900	Ncaninum_LIV_000442900	Ncaninum_LIV_000442900.1	protein_coding	0	0	0	1	0	0	0	0	0	0	0	0	0	1
Ncaninum_LIV_000443100	Ncaninum_LIV_000443100	Ncaninum_LIV_000443100.1	protein_coding	0	0	0	1	0	0	1	0	0	0	0	0	0	0
Ncaninum_LIV_000443200	Ncaninum_LIV_000443200	Ncaninum_LIV_000443200.1	protein_coding	0	0	0	1	1	0	0	0	0	0	0	0	0	0
Ncaninum_LIV_000447800	Ncaninum_LIV_000447800	Ncaninum_LIV_000447800.1	protein_coding	0	0	0	1	0	0	0	0	0	0	0	0	0	1
Ncaninum_LIV_000447900	Ncaninum_LIV_000447900	Ncaninum_LIV_000447900.1	protein_coding	0	0	0	1	0	0	1	0	0	0	0	0	0	0
Ncaninum_LIV_000452600	Ncaninum_LIV_000452600	Ncaninum_LIV_000452600.1	protein_coding	0	0	0	1	1	0	0	0	0	0	0	0	0	0
Ncaninum_LIV_000452700	Ncaninum_LIV_000452700	Ncaninum_LIV_000452700.1	protein_coding	0	0	0	1	1	0	0	0	0	0	0	0	0	0
Ncaninum_LIV_000453900	Ncaninum_LIV_000453900	Ncaninum_LIV_000453900.1	protein_coding	0	0	0	1	1	0	0	0	0	0	0	0	0	0
Ncaninum_LIV_000454000	Ncaninum_LIV_000454000	Ncaninum_LIV_000454000.1	protein_coding	0	0	0	1	0	0	0	0	0	0	0	0	0	1
Ncaninum_LIV_000454100	Ncaninum_LIV_000454100	Ncaninum_LIV_000454100.1	protein_coding	0	0	0	1	1	0	0	0	0	0	0	0	0	0
Ncaninum_LIV_000455100	Ncaninum_LIV_000455100	Ncaninum_LIV_000455100.1	protein_coding	0	0	0	1	0	0	0	0	0	0	0	0	0	1
Ncaninum_LIV_000455200	Ncaninum_LIV_000455200	Ncaninum_LIV_000455200.1	protein_coding	0	0	0	1	1	0	0	0	0	0	0	0	0	0
Ncaninum_LIV_000455800	Ncaninum_LIV_000455800	Ncaninum_LIV_000455800.1	protein_coding	0	0	0	1	1	0	0	0	0	0	0	0	0	0
Ncaninum_LIV_000457100	Ncaninum_LIV_000457100	Ncaninum_LIV_000457100.1	protein_coding	0	0	0	1	1	0	0	0	0	0	0	0	0	0
Ncaninum_LIV_000457200	Ncaninum_LIV_000457200	Ncaninum_LIV_000457200.1	protein_coding	0	0	0	1	0	0	0	0	0	0	0	0	0	1
Ncaninum_LIV_000458000	Ncaninum_LIV_000458000	Ncaninum_LIV_000458000.1	protein_coding	0	0	0	1	0	0	0	0	0	0	0	0	0	1
Ncaninum_LIV_000458200	Ncaninum_LIV_000458200	Ncaninum_LIV_000458200.1	protein_coding	0	0	0	1	1	0	0	0	0	0	0	0	0	0
Ncaninum_LIV_000458700	Ncaninum_LIV_000458700	Ncaninum_LIV_000458700.1	protein_coding	0	0	0	1	1	0	0	0	0	0	0	0	0	0
Ncaninum_LIV_000458800	Ncaninum_LIV_000458800	Ncaninum_LIV_000458800.1	protein_coding	0	0	0	1	1	0	0	0	0	0	0	0	0	0
Ncaninum_LIV_000462000	Ncaninum_LIV_000462000	Ncaninum_LIV_000462000.1	protein_coding	0	0	0	1	0	0	0	0	0	0	0	0	0	1
Ncaninum_LIV_000463200	Ncaninum_LIV_000463200	Ncaninum_LIV_000463200.1	protein_coding	0	0	0	1	0	0	1	0	0	0	0	0	0	0
Ncaninum_LIV_000464400	Ncaninum_LIV_000464400	Ncaninum_LIV_000464400.1	protein_coding	0	0	0	1	1	0	0	0	0	0	0	0	0	0
Ncaninum_LIV_000464500	Ncaninum_LIV_000464500	Ncaninum_LIV_000464500.1	protein_coding	0	0	0	1	0	0	0	0	0	0	0	0	0	1
Ncaninum_LIV_000464600	Ncaninum_LIV_000464600	Ncaninum_LIV_000464600.1	protein_coding	0	0	0	1	1	0	0	0	0	0	0	0	0	0
Ncaninum_LIV_000467900	Ncaninum_LIV_000467900	Ncaninum_LIV_000467900.1	protein_coding	0	0	0	1	0	0	0	0	0	0	0	0	0	1
Ncaninum_LIV_000468000	Ncaninum_LIV_000468000	Ncaninum_LIV_000468000:tRNA	protein_coding	0	0	0	1	1	0	0	0	0	0	0	0	0	0
Ncaninum_LIV_000468100	Ncaninum_LIV_000468100	Ncaninum_LIV_000468100:tRNA	protein_coding	0	0	0	1	1	0	0	0	0	0	0	0	0	0
Ncaninum_LIV_000468200	Ncaninum_LIV_000468200	Ncaninum_LIV_000468200.1	protein_coding	0	0	0	1	0	0	0	0	0	0	0	0	0	1
Ncaninum_LIV_000473000	Ncaninum_LIV_000473000	Ncaninum_LIV_000473000.1	protein_coding	0	0	0	1	1	0	0	0	0	0	0	0	0	0
Ncaninum_LIV_000473100	Ncaninum_LIV_000473100	Ncaninum_LIV_000473100.1	protein_coding	0	0	0	1	1	0	0	0	0	0	0	0	0	0
Ncaninum_LIV_000473400	Ncaninum_LIV_000473400	Ncaninum_LIV_000473400.1	protein_coding	0	0	0	1	1	0	0	0	0	0	0	0	0	0
Ncaninum_LIV_000473500	Ncaninum_LIV_000473500	Ncaninum_LIV_000473500:tRNA	protein_coding	0	0	0	1	0	0	0	0	0	0	0	0	0	1
Ncaninum_LIV_000474700	Ncaninum_LIV_000474700	Ncaninum_LIV_000474700.1	protein_coding	0	0	0	1	0	0	1	0	0	0	0	0	0	0
Ncaninum_LIV_000476200	Ncaninum_LIV_000476200	Ncaninum_LIV_000476200.1	protein_coding	0	0	0	1	0	0	0	0	0	0	0	0	0	1
Ncaninum_LIV_000476300:pseudogene	Ncaninum_LIV_000476300:pseudogene	Ncaninum_LIV_000476300.1	transcribed_processed_pseudogene	0	0	0	1	0	0	0	0	0	0	0	0	0	1
Ncaninum_LIV_000476400	Ncaninum_LIV_000476400	Ncaninum_LIV_000476400.1	protein_coding	0	0	0	1	1	0	0	0	0	0	0	0	0	0
Ncaninum_LIV_000477100	Ncaninum_LIV_000477100	Ncaninum_LIV_000477100.1	protein_coding	0	0	0	1	1	0	0	0	0	0	0	0	0	0
Ncaninum_LIV_000477200	Ncaninum_LIV_000477200	Ncaninum_LIV_000477200.1	protein_coding	0	0	0	1	0	0	0	0	0	0	0	0	0	1
Ncaninum_LIV_000481300	Ncaninum_LIV_000481300	Ncaninum_LIV_000481300.1	protein_coding	0	0	0	1	1	0	0	0	0	0	0	0	0	0
Ncaninum_LIV_000481400	Ncaninum_LIV_000481400	Ncaninum_LIV_000481400.1	protein_coding	0	0	0	1	1	0	0	0	0	0	0	0	0	0
Ncaninum_LIV_000485100	Ncaninum_LIV_000485100	Ncaninum_LIV_000485100.1	protein_coding	0	0	0	1	0	0	0	0	0	0	0	0	0	1
Ncaninum_LIV_000485200	Ncaninum_LIV_000485200	Ncaninum_LIV_000485200.1	protein_coding	0	0	0	1	0	0	0	0	0	0	0	0	0	1
Ncaninum_LIV_000486000	Ncaninum_LIV_000486000	Ncaninum_LIV_000486000.1	protein_coding	0	0	0	1	1	0	0	0	0	0	0	0	0	0
Ncaninum_LIV_000486500	Ncaninum_LIV_000486500	Ncaninum_LIV_000486500.1	protein_coding	0	0	0	1	1	0	0	0	0	0	0	0	0	0
Ncaninum_LIV_000488900	Ncaninum_LIV_000488900	Ncaninum_LIV_000488900.1	protein_coding	0	0	0	1	0	0	1	0	0	0	0	0	0	0
Ncaninum_LIV_000489000	Ncaninum_LIV_000489000	Ncaninum_LIV_000489000.1	protein_coding	0	0	0	1	1	0	0	0	0	0	0	0	0	0
Ncaninum_LIV_000489600	Ncaninum_LIV_000489600	Ncaninum_LIV_000489600.1	protein_coding	0	0	0	1	0	0	0	0	0	0	0	0	0	1
Ncaninum_LIV_000489800	Ncaninum_LIV_000489800	Ncaninum_LIV_000489800.1	protein_coding	0	0	0	1	0	0	0	0	0	0	0	0	0	1
Ncaninum_LIV_000489900	Ncaninum_LIV_000489900	Ncaninum_LIV_000489900.1	protein_coding	0	0	0	1	1	0	0	0	0	0	0	0	0	0
Ncaninum_LIV_000491300	Ncaninum_LIV_000491300	Ncaninum_LIV_000491300.1	protein_coding	0	0	0	1	1	0	0	0	0	0	0	0	0	0
Ncaninum_LIV_000491900	Ncaninum_LIV_000491900	Ncaninum_LIV_000491900.1	protein_coding	0	0	0	1	1	0	0	0	0	0	0	0	0	0
Ncaninum_LIV_000492000	Ncaninum_LIV_000492000	Ncaninum_LIV_000492000.1	protein_coding	0	0	0	1	0	0	1	0	0	0	0	0	0	0
Ncaninum_LIV_000492200	Ncaninum_LIV_000492200	Ncaninum_LIV_000492200.1	protein_coding	0	0	0	1	0	0	1	0	0	0	0	0	0	0
Ncaninum_LIV_000493700:pseudogene	Ncaninum_LIV_000493700:pseudogene	Ncaninum_LIV_000493700.1	transcribed_processed_pseudogene	0	0	0	1	1	0	0	0	0	0	0	0	0	0
Ncaninum_LIV_000495300	Ncaninum_LIV_000495300	Ncaninum_LIV_000495300.1	protein_coding	0	0	0	1	1	0	0	0	0	0	0	0	0	0
Ncaninum_LIV_000496600	Ncaninum_LIV_000496600	Ncaninum_LIV_000496600.1	protein_coding	0	0	0	1	0	0	0	0	0	0	0	0	0	1
Ncaninum_LIV_000497100	Ncaninum_LIV_000497100	Ncaninum_LIV_000497100.1	protein_coding	0	0	0	1	0	0	1	0	0	0	0	0	0	0
Ncaninum_LIV_000500600	Ncaninum_LIV_000500600	Ncaninum_LIV_000500600.1	protein_coding	0	0	0	1	0	0	0	0	0	0	0	0	0	1
Ncaninum_LIV_000500700	Ncaninum_LIV_000500700	Ncaninum_LIV_000500700.1	protein_coding	0	0	0	1	0	0	1	0	0	0	0	0	0	0
Ncaninum_LIV_000500900	Ncaninum_LIV_000500900	Ncaninum_LIV_000500900.1	protein_coding	0	0	0	1	0	0	1	0	0	0	0	0	0	0
Ncaninum_LIV_000501000	Ncaninum_LIV_000501000	Ncaninum_LIV_000501000.1	protein_coding	0	0	0	1	1	0	0	0	0	0	0	0	0	0
Ncaninum_LIV_000502100	Ncaninum_LIV_000502100	Ncaninum_LIV_000502100.1	protein_coding	0	0	0	1	0	0	1	0	0	0	0	0	0	0
Ncaninum_LIV_000502200	Ncaninum_LIV_000502200	Ncaninum_LIV_000502200.1	protein_coding	0	0	0	1	1	0	0	0	0	0	0	0	0	0
Ncaninum_LIV_000502300	Ncaninum_LIV_000502300	Ncaninum_LIV_000502300.1	protein_coding	0	0	0	1	0	0	0	0	0	0	0	0	0	1
Ncaninum_LIV_000502400	Ncaninum_LIV_000502400	Ncaninum_LIV_000502400.1	protein_coding	0	0	0	1	1	0	0	0	0	0	0	0	0	0
Ncaninum_LIV_000505000	Ncaninum_LIV_000505000	Ncaninum_LIV_000505000.1	protein_coding	0	0	0	1	0	0	1	0	0	0	0	0	0	0
Ncaninum_LIV_000505100	Ncaninum_LIV_000505100	Ncaninum_LIV_000505100.1	protein_coding	0	0	0	1	1	0	0	0	0	0	0	0	0	0
Ncaninum_LIV_000506300	Ncaninum_LIV_000506300	Ncaninum_LIV_000506300.1	protein_coding	0	0	0	1	1	0	0	0	0	0	0	0	0	0
Ncaninum_LIV_000506400	Ncaninum_LIV_000506400	Ncaninum_LIV_000506400.1	protein_coding	0	0	0	1	1	0	0	0	0	0	0	0	0	0
Ncaninum_LIV_000507800	Ncaninum_LIV_000507800	Ncaninum_LIV_000507800.1	protein_coding	0	0	0	1	1	0	0	0	0	0	0	0	0	0
Ncaninum_LIV_000507900	Ncaninum_LIV_000507900	Ncaninum_LIV_000507900.1	protein_coding	0	0	0	1	0	0	0	0	0	0	0	0	0	1
Ncaninum_LIV_000509200	Ncaninum_LIV_000509200	Ncaninum_LIV_000509200.1	protein_coding	0	0	0	1	0	0	0	0	0	0	0	0	0	1
Ncaninum_LIV_000509300	Ncaninum_LIV_000509300	Ncaninum_LIV_000509300.1	protein_coding	0	0	0	1	0	0	0	0	0	0	0	0	0	1
Ncaninum_LIV_000509400	Ncaninum_LIV_000509400	Ncaninum_LIV_000509400.1	protein_coding	0	0	0	1	0	0	0	0	0	0	0	0	0	1
Ncaninum_LIV_000510000	Ncaninum_LIV_000510000	Ncaninum_LIV_000510000.1	protein_coding	0	0	0	1	1	0	0	0	0	0	0	0	0	0
Ncaninum_LIV_000510100	Ncaninum_LIV_000510100	Ncaninum_LIV_000510100.1	protein_coding	0	0	0	1	0	0	0	0	0	0	0	0	0	1
Ncaninum_LIV_000510200	Ncaninum_LIV_000510200	Ncaninum_LIV_000510200.1	protein_coding	0	0	0	1	1	0	0	0	0	0	0	0	0	0
Ncaninum_LIV_000510800	Ncaninum_LIV_000510800	Ncaninum_LIV_000510800.1	protein_coding	0	0	0	1	1	0	0	0	0	0	0	0	0	0
Ncaninum_LIV_000511200	Ncaninum_LIV_000511200	Ncaninum_LIV_000511200.1	protein_coding	0	0	0	1	0	0	0	0	0	0	0	0	0	1
Ncaninum_LIV_000511500	Ncaninum_LIV_000511500	Ncaninum_LIV_000511500.1	protein_coding	0	0	0	1	0	0	0	0	0	0	0	0	0	1
Ncaninum_LIV_000511600	Ncaninum_LIV_000511600	Ncaninum_LIV_000511600.1	protein_coding	0	0	0	1	0	0	0	0	0	0	0	0	0	1
Ncaninum_LIV_000516600	Ncaninum_LIV_000516600	Ncaninum_LIV_000516600.1	protein_coding	0	0	0	1	1	0	0	0	0	0	0	0	0	0
Ncaninum_LIV_000516700	Ncaninum_LIV_000516700	Ncaninum_LIV_000516700.1	protein_coding	0	0	0	1	0	0	1	0	0	0	0	0	0	0
Ncaninum_LIV_000519200	Ncaninum_LIV_000519200	Ncaninum_LIV_000519200.1	protein_coding	0	0	0	1	0	0	1	0	0	0	0	0	0	0
Ncaninum_LIV_000519300	Ncaninum_LIV_000519300	Ncaninum_LIV_000519300.1	protein_coding	0	0	0	1	1	0	0	0	0	0	0	0	0	0
Ncaninum_LIV_000520800	Ncaninum_LIV_000520800	Ncaninum_LIV_000520800.1	protein_coding	0	0	0	1	0	0	1	0	0	0	0	0	0	0
Ncaninum_LIV_000521100	Ncaninum_LIV_000521100	Ncaninum_LIV_000521100.1	protein_coding	0	0	0	1	0	0	1	0	0	0	0	0	0	0
Ncaninum_LIV_000521800	Ncaninum_LIV_000521800	Ncaninum_LIV_000521800.1	protein_coding	0	0	0	1	0	0	0	0	0	0	0	0	0	1
Ncaninum_LIV_000522000	Ncaninum_LIV_000522000	Ncaninum_LIV_000522000.1	protein_coding	0	0	0	1	0	0	0	0	0	0	0	0	0	1
Ncaninum_LIV_000522400	Ncaninum_LIV_000522400	Ncaninum_LIV_000522400.1	protein_coding	0	0	0	1	0	0	0	0	0	0	0	0	0	1
Ncaninum_LIV_000522500	Ncaninum_LIV_000522500	Ncaninum_LIV_000522500.1	protein_coding	0	0	0	1	0	0	0	0	0	0	0	0	0	1
Ncaninum_LIV_000525200	Ncaninum_LIV_000525200	Ncaninum_LIV_000525200.1	protein_coding	0	0	0	1	0	0	0	0	0	0	0	0	0	1
Ncaninum_LIV_000525300:pseudogene	Ncaninum_LIV_000525300:pseudogene	Ncaninum_LIV_000525300.1	transcribed_processed_pseudogene	0	0	0	1	1	0	0	0	0	0	0	0	0	0
Ncaninum_LIV_000525500:pseudogene	Ncaninum_LIV_000525500:pseudogene	Ncaninum_LIV_000525500.1	transcribed_processed_pseudogene	0	0	0	1	0	0	0	0	0	0	0	0	0	1
Ncaninum_LIV_000525600	Ncaninum_LIV_000525600	Ncaninum_LIV_000525600:snRNA	snRNA	0	0	0	1	0	0	0	0	0	0	0	0	0	1
Ncaninum_LIV_000525700	Ncaninum_LIV_000525700	Ncaninum_LIV_000525700.1	protein_coding	0	0	0	1	1	0	0	0	0	0	0	0	0	0
Ncaninum_LIV_000526500:pseudogene	Ncaninum_LIV_000526500:pseudogene	Ncaninum_LIV_000526500.1	transcribed_processed_pseudogene	0	0	0	1	0	0	0	0	0	0	0	0	0	1
Ncaninum_LIV_000526600	Ncaninum_LIV_000526600	Ncaninum_LIV_000526600:snRNA	snRNA	0	0	0	1	1	0	0	0	0	0	0	0	0	0
Ncaninum_LIV_000531000	Ncaninum_LIV_000531000	Ncaninum_LIV_000531000.1	protein_coding	0	0	0	1	1	0	0	0	0	0	0	0	0	0
Ncaninum_LIV_000534000	Ncaninum_LIV_000534000	Ncaninum_LIV_000534000.1	protein_coding	0	0	0	1	1	0	0	0	0	0	0	0	0	0
Ncaninum_LIV_000534100	Ncaninum_LIV_000534100	Ncaninum_LIV_000534100.1	protein_coding	0	0	0	1	1	0	0	0	0	0	0	0	0	0
Ncaninum_LIV_000534200	Ncaninum_LIV_000534200	Ncaninum_LIV_000534200.1	protein_coding	0	0	0	1	1	0	0	0	0	0	0	0	0	0
Ncaninum_LIV_000535600	Ncaninum_LIV_000535600	Ncaninum_LIV_000535600.1	protein_coding	0	0	0	1	1	0	0	0	0	0	0	0	0	0
Ncaninum_LIV_000540300	Ncaninum_LIV_000540300	Ncaninum_LIV_000540300.1	protein_coding	0	0	0	1	1	0	0	0	0	0	0	0	0	0
Ncaninum_LIV_000540400	Ncaninum_LIV_000540400	Ncaninum_LIV_000540400.1	protein_coding	0	0	0	1	1	0	0	0	0	0	0	0	0	0
Ncaninum_LIV_000540600	Ncaninum_LIV_000540600	Ncaninum_LIV_000540600.1	protein_coding	0	0	0	1	0	0	1	0	0	0	0	0	0	0
Ncaninum_LIV_000540700	Ncaninum_LIV_000540700	Ncaninum_LIV_000540700.1	protein_coding	0	0	0	1	0	0	0	0	0	0	0	0	0	1
Ncaninum_LIV_000542500	Ncaninum_LIV_000542500	Ncaninum_LIV_000542500.1	protein_coding	0	0	0	1	1	0	0	0	0	0	0	0	0	0
Ncaninum_LIV_000542600	Ncaninum_LIV_000542600	Ncaninum_LIV_000542600.1	protein_coding	0	0	0	1	0	0	0	0	0	0	0	0	0	1
Ncaninum_LIV_000542700	Ncaninum_LIV_000542700	Ncaninum_LIV_000542700.1	protein_coding	0	0	0	1	0	0	0	0	0	0	0	0	0	1
Ncaninum_LIV_000544700	Ncaninum_LIV_000544700	Ncaninum_LIV_000544700.1	protein_coding	0	0	0	1	1	0	0	0	0	0	0	0	0	0
Ncaninum_LIV_000545000	Ncaninum_LIV_000545000	Ncaninum_LIV_000545000.1	protein_coding	0	0	0	1	0	0	0	0	0	0	0	0	0	1
Ncaninum_LIV_000545100	Ncaninum_LIV_000545100	Ncaninum_LIV_000545100.1	protein_coding	0	0	0	1	1	0	0	0	0	0	0	0	0	0
Ncaninum_LIV_000545900	Ncaninum_LIV_000545900	Ncaninum_LIV_000545900.1	protein_coding	0	0	0	1	0	0	1	0	0	0	0	0	0	0
Ncaninum_LIV_000546400	Ncaninum_LIV_000546400	Ncaninum_LIV_000546400.1	protein_coding	0	0	0	1	1	0	0	0	0	0	0	0	0	0
Ncaninum_LIV_000546500	Ncaninum_LIV_000546500	Ncaninum_LIV_000546500.1	protein_coding	0	0	0	1	1	0	0	0	0	0	0	0	0	0
Ncaninum_LIV_000547800	Ncaninum_LIV_000547800	Ncaninum_LIV_000547800.1	protein_coding	0	0	0	1	0	0	0	0	0	0	0	0	0	1
Ncaninum_LIV_000547900	Ncaninum_LIV_000547900	Ncaninum_LIV_000547900.1	protein_coding	0	0	0	1	1	0	0	0	0	0	0	0	0	0
Ncaninum_LIV_000548000	Ncaninum_LIV_000548000	Ncaninum_LIV_000548000.1	protein_coding	0	0	0	1	1	0	0	0	0	0	0	0	0	0
Ncaninum_LIV_000549800	Ncaninum_LIV_000549800	Ncaninum_LIV_000549800.1	protein_coding	0	0	0	1	0	0	0	0	0	0	0	0	0	1
Ncaninum_LIV_000549900	Ncaninum_LIV_000549900	Ncaninum_LIV_000549900.1	protein_coding	0	0	0	1	0	0	0	0	0	0	0	0	0	1
Ncaninum_LIV_000552700:pseudogene	Ncaninum_LIV_000552700:pseudogene	Ncaninum_LIV_000552700.1	transcribed_processed_pseudogene	0	0	0	1	1	0	0	0	0	0	0	0	0	0
Ncaninum_LIV_000552800	Ncaninum_LIV_000552800	Ncaninum_LIV_000552800.1	protein_coding	0	0	0	1	0	0	1	0	0	0	0	0	0	0
Ncaninum_LIV_000552900	Ncaninum_LIV_000552900	Ncaninum_LIV_000552900.1	protein_coding	0	0	0	1	0	0	0	0	0	0	0	0	0	1
Ncaninum_LIV_000558600	Ncaninum_LIV_000558600	Ncaninum_LIV_000558600.1	protein_coding	0	0	0	1	0	0	1	0	0	0	0	0	0	0
Ncaninum_LIV_000558700	Ncaninum_LIV_000558700	Ncaninum_LIV_000558700.1	protein_coding	0	0	0	1	0	0	1	0	0	0	0	0	0	0
Ncaninum_LIV_000561100	Ncaninum_LIV_000561100	Ncaninum_LIV_000561100.1	protein_coding	0	0	0	1	0	0	0	0	0	0	0	0	0	1
Ncaninum_LIV_000561200	Ncaninum_LIV_000561200	Ncaninum_LIV_000561200.1	protein_coding	0	0	0	1	1	0	0	0	0	0	0	0	0	0
Ncaninum_LIV_000563100	Ncaninum_LIV_000563100	Ncaninum_LIV_000563100.1	protein_coding	0	0	0	1	1	0	0	0	0	0	0	0	0	0
Ncaninum_LIV_000563200	Ncaninum_LIV_000563200	Ncaninum_LIV_000563200.1	protein_coding	0	0	0	1	0	0	1	0	0	0	0	0	0	0
Ncaninum_LIV_000563300	Ncaninum_LIV_000563300	Ncaninum_LIV_000563300.1	protein_coding	0	0	0	1	0	0	0	0	0	0	0	0	0	1
Ncaninum_LIV_000563400	Ncaninum_LIV_000563400	Ncaninum_LIV_000563400.1	protein_coding	0	0	0	1	0	0	0	0	0	0	0	0	0	1
Ncaninum_LIV_000567600	Ncaninum_LIV_000567600	Ncaninum_LIV_000567600.1	protein_coding	0	0	0	1	0	0	1	0	0	0	0	0	0	0
Ncaninum_LIV_000567700	Ncaninum_LIV_000567700	Ncaninum_LIV_000567700.1	protein_coding	0	0	0	1	1	0	0	0	0	0	0	0	0	0
Ncaninum_LIV_000570900	Ncaninum_LIV_000570900	Ncaninum_LIV_000570900.1	protein_coding	0	0	0	1	0	0	0	0	0	0	0	0	0	1
Ncaninum_LIV_000571000	Ncaninum_LIV_000571000	Ncaninum_LIV_000571000.1	protein_coding	0	0	0	1	0	0	0	0	0	0	0	0	0	1
Ncaninum_LIV_000578400	Ncaninum_LIV_000578400	Ncaninum_LIV_000578400.1	protein_coding	0	0	0	1	1	0	0	0	0	0	0	0	0	0
Ncaninum_LIV_000578600	Ncaninum_LIV_000578600	Ncaninum_LIV_000578600.1	protein_coding	0	0	0	1	0	0	0	0	0	0	0	0	0	1
Ncaninum_LIV_000578700	Ncaninum_LIV_000578700	Ncaninum_LIV_000578700.1	protein_coding	0	0	0	1	1	0	0	0	0	0	0	0	0	0
Ncaninum_LIV_000614900	Ncaninum_LIV_000614900	Ncaninum_LIV_000614900.1	protein_coding	0	0	0	1	1	0	0	0	0	0	0	0	0	0
Ncaninum_LIV_000621900	Ncaninum_LIV_000621900	Ncaninum_LIV_000621900.1	protein_coding	0	0	0	1	1	0	0	0	0	0	0	0	0	0
Ncaninum_LIV_000628200	Ncaninum_LIV_000628200	Ncaninum_LIV_000628200.1	protein_coding	0	0	0	1	0	0	0	0	0	0	0	0	0	1
Ncaninum_LIV_000628300	Ncaninum_LIV_000628300	Ncaninum_LIV_000628300:tRNA	protein_coding	0	0	0	1	1	0	0	0	0	0	0	0	0	0
Ncaninum_LIV_000628400	Ncaninum_LIV_000628400	Ncaninum_LIV_000628400.1	protein_coding	0	0	0	1	0	0	0	0	0	0	0	0	0	1
Ncaninum_LIV_000643400	Ncaninum_LIV_000643400	Ncaninum_LIV_000643400.1	protein_coding	0	0	0	1	1	0	0	0	0	0	0	0	0	0
Ncaninum_LIV_000643500	Ncaninum_LIV_000643500	Ncaninum_LIV_000643500.1	protein_coding	0	0	0	1	0	0	1	0	0	0	0	0	0	0
Ncaninum_LIV_000643600	Ncaninum_LIV_000643600	Ncaninum_LIV_000643600.1	protein_coding	0	0	0	1	1	0	0	0	0	0	0	0	0	0
Ncaninum_LIV_000657600	Ncaninum_LIV_000657600	Ncaninum_LIV_000657600.1	protein_coding	0	0	0	1	0	0	0	0	0	0	0	0	0	1
Ncaninum_LIV_000668100	Ncaninum_LIV_000668100	Ncaninum_LIV_000668100.1	protein_coding	0	0	0	1	1	0	0	0	0	0	0	0	0	0
Ncaninum_LIV_000672400	Ncaninum_LIV_000672400	Ncaninum_LIV_000672400.1	protein_coding	0	0	0	1	0	0	0	0	0	0	0	0	0	1
Ncaninum_LIV_000672500	Ncaninum_LIV_000672500	Ncaninum_LIV_000672500.1	protein_coding	0	0	0	1	1	0	0	0	0	0	0	0	0	0
Ncaninum_LIV_000673400	Ncaninum_LIV_000673400	Ncaninum_LIV_000673400.1	protein_coding	0	0	0	1	1	0	0	0	0	0	0	0	0	0
Ncaninum_LIV_000673500	Ncaninum_LIV_000673500	Ncaninum_LIV_000673500.1	protein_coding	0	0	0	1	0	0	0	0	0	0	0	0	0	1
Ncaninum_LIV_000674500	Ncaninum_LIV_000674500	Ncaninum_LIV_000674500.1	protein_coding	0	0	0	1	1	0	0	0	0	0	0	0	0	0
Ncaninum_LIV_000674600	Ncaninum_LIV_000674600	Ncaninum_LIV_000674600.1	protein_coding	0	0	0	1	0	0	0	0	0	0	0	0	0	1
Ncaninum_LIV_000674700	Ncaninum_LIV_000674700	Ncaninum_LIV_000674700.1	protein_coding	0	0	0	1	0	0	0	0	0	0	0	0	0	1
Ncaninum_LIV_000675800	Ncaninum_LIV_000675800	Ncaninum_LIV_000675800.1	protein_coding	0	0	0	1	0	0	1	0	0	0	0	0	0	0
Ncaninum_LIV_000676300	Ncaninum_LIV_000676300	Ncaninum_LIV_000676300.1	protein_coding	0	0	0	1	1	0	0	0	0	0	0	0	0	0
Ncaninum_LIV_000677200:pseudogene	Ncaninum_LIV_000677200:pseudogene	Ncaninum_LIV_000677200.1	transcribed_processed_pseudogene	0	0	0	1	0	0	0	0	0	0	0	0	0	1
Ncaninum_LIV_000677400	Ncaninum_LIV_000677400	Ncaninum_LIV_000677400.1	protein_coding	0	0	0	1	1	0	0	0	0	0	0	0	0	0
Ncaninum_LIV_000679200	Ncaninum_LIV_000679200	Ncaninum_LIV_000679200.1	protein_coding	0	0	0	1	0	0	0	0	0	0	0	0	0	1
Ncaninum_LIV_000679300	Ncaninum_LIV_000679300	Ncaninum_LIV_000679300.1	protein_coding	0	0	0	1	1	0	0	0	0	0	0	0	0	0
Ncaninum_LIV_000679400	Ncaninum_LIV_000679400	Ncaninum_LIV_000679400.1	protein_coding	0	0	0	1	0	0	0	0	0	0	0	0	0	1
Ncaninum_LIV_000679500	Ncaninum_LIV_000679500	Ncaninum_LIV_000679500.1	protein_coding	0	0	0	1	0	0	0	0	0	0	0	0	0	1
Ncaninum_LIV_000680600	Ncaninum_LIV_000680600	Ncaninum_LIV_000680600.1	protein_coding	0	0	0	1	0	0	0	0	0	0	0	0	0	1
Ncaninum_LIV_000680700	Ncaninum_LIV_000680700	Ncaninum_LIV_000680700.1	protein_coding	0	0	0	1	0	0	0	0	0	0	0	0	0	1
Ncaninum_LIV_000680900	Ncaninum_LIV_000680900	Ncaninum_LIV_000680900.1	protein_coding	0	0	0	1	0	0	1	0	0	0	0	0	0	0
Ncaninum_LIV_000681800	Ncaninum_LIV_000681800	Ncaninum_LIV_000681800.1	protein_coding	0	0	0	1	1	0	0	0	0	0	0	0	0	0
Ncaninum_LIV_000681900	Ncaninum_LIV_000681900	Ncaninum_LIV_000681900.1	protein_coding	0	0	0	1	0	0	1	0	0	0	0	0	0	0
Ncaninum_LIV_000682300	Ncaninum_LIV_000682300	Ncaninum_LIV_000682300.1	protein_coding	0	0	0	1	0	0	0	0	0	0	0	0	0	1
Ncaninum_LIV_000682600	Ncaninum_LIV_000682600	Ncaninum_LIV_000682600.1	protein_coding	0	0	0	1	1	0	0	0	0	0	0	0	0	0
Ncaninum_LIV_000682700	Ncaninum_LIV_000682700	Ncaninum_LIV_000682700.1	protein_coding	0	0	0	1	0	0	1	0	0	0	0	0	0	0
Ncaninum_LIV_000683800	Ncaninum_LIV_000683800	Ncaninum_LIV_000683800.1	protein_coding	0	0	0	1	0	0	1	0	0	0	0	0	0	0
Ncaninum_LIV_000685000	Ncaninum_LIV_000685000	Ncaninum_LIV_000685000.1	protein_coding	0	0	0	1	0	0	0	0	0	0	0	0	0	1
Ncaninum_LIV_000685900	Ncaninum_LIV_000685900	Ncaninum_LIV_000685900.1	protein_coding	0	0	0	1	1	0	0	0	0	0	0	0	0	0
Ncaninum_LIV_000686000	Ncaninum_LIV_000686000	Ncaninum_LIV_000686000.1	protein_coding	0	0	0	1	0	0	0	0	0	0	0	0	0	1
Ncaninum_LIV_000686100	Ncaninum_LIV_000686100	Ncaninum_LIV_000686100:tRNA	protein_coding	0	0	0	1	0	0	0	0	0	0	0	0	0	1
Ncaninum_LIV_000686200	Ncaninum_LIV_000686200	Ncaninum_LIV_000686200.1	protein_coding	0	0	0	1	0	0	0	0	0	0	0	0	0	1
Ncaninum_LIV_000686500	Ncaninum_LIV_000686500	Ncaninum_LIV_000686500.1	protein_coding	0	0	0	1	1	0	0	0	0	0	0	0	0	0
Ncaninum_LIV_000686600	Ncaninum_LIV_000686600	Ncaninum_LIV_000686600.1	protein_coding	0	0	0	1	1	0	0	0	0	0	0	0	0	0
Ncaninum_LIV_000688800	Ncaninum_LIV_000688800	Ncaninum_LIV_000688800.1	protein_coding	0	0	0	1	1	0	0	0	0	0	0	0	0	0
Ncaninum_LIV_000692200	Ncaninum_LIV_000692200	Ncaninum_LIV_000692200:tRNA	protein_coding	0	0	0	1	0	0	0	0	0	0	0	0	0	1
Ncaninum_LIV_000701200	Ncaninum_LIV_000701200	Ncaninum_LIV_000701200.1	protein_coding	0	0	0	1	0	0	0	0	0	0	0	0	0	1
Ncaninum_LIV_000701800	Ncaninum_LIV_000701800	Ncaninum_LIV_000701800.1	protein_coding	0	0	0	1	0	0	0	0	0	0	0	0	0	1
Ncaninum_LIV_000701900	Ncaninum_LIV_000701900	Ncaninum_LIV_000701900.1	protein_coding	0	0	0	1	1	0	0	0	0	0	0	0	0	0
Ncaninum_LIV_000703400	Ncaninum_LIV_000703400	Ncaninum_LIV_000703400.1	protein_coding	0	0	0	1	1	0	0	0	0	0	0	0	0	0
Ncaninum_LIV_000703500	Ncaninum_LIV_000703500	Ncaninum_LIV_000703500.1	protein_coding	0	0	0	1	1	0	0	0	0	0	0	0	0	0
Ncaninum_LIV_000704000	Ncaninum_LIV_000704000	Ncaninum_LIV_000704000.1	protein_coding	0	0	0	1	0	0	0	0	0	0	0	0	0	1
Ncaninum_LIV_000705500	Ncaninum_LIV_000705500	Ncaninum_LIV_000705500.1	protein_coding	0	0	0	1	0	0	0	0	0	0	0	0	0	1
Ncaninum_LIV_000706300	Ncaninum_LIV_000706300	Ncaninum_LIV_000706300.1	protein_coding	0	0	0	1	0	0	0	0	0	0	0	0	0	1
Ncaninum_LIV_000715400	Ncaninum_LIV_000715400	Ncaninum_LIV_000715400.1	protein_coding	0	0	0	1	1	0	0	0	0	0	0	0	0	0
Ncaninum_LIV_000741700	Ncaninum_LIV_000741700	Ncaninum_LIV_000741700.1	protein_coding	0	0	0	1	0	0	0	0	0	0	0	0	0	1
Ncaninum_LIV_000741800	Ncaninum_LIV_000741800	Ncaninum_LIV_000741800.1	protein_coding	0	0	0	1	0	0	0	0	0	0	0	0	0	1
Ncaninum_LIV_000741900	Ncaninum_LIV_000741900	Ncaninum_LIV_000741900.1	protein_coding	0	0	0	1	0	0	0	0	0	0	0	0	0	1
Ncaninum_LIV_000759600	Ncaninum_LIV_000759600	Ncaninum_LIV_000759600.1	protein_coding	0	0	0	1	0	0	1	0	0	0	0	0	0	0
Ncaninum_LIV_000763300	Ncaninum_LIV_000763300	Ncaninum_LIV_000763300.1	protein_coding	0	0	0	1	1	0	0	0	0	0	0	0	0	0
Ncaninum_LIV_000763400	Ncaninum_LIV_000763400	Ncaninum_LIV_000763400.1	protein_coding	0	0	0	1	0	0	1	0	0	0	0	0	0	0
Ncaninum_LIV_000763500	Ncaninum_LIV_000763500	Ncaninum_LIV_000763500.1	protein_coding	0	0	0	1	1	0	0	0	0	0	0	0	0	0
Ncaninum_LIV_000767500	Ncaninum_LIV_000767500	Ncaninum_LIV_000767500.1	protein_coding	0	0	0	1	0	0	0	0	0	0	0	0	0	1
Ncaninum_LIV_000767600	Ncaninum_LIV_000767600	Ncaninum_LIV_000767600.1	protein_coding	0	0	0	1	1	0	0	0	0	0	0	0	0	0
Ncaninum_LIV_000767700:pseudogene	Ncaninum_LIV_000767700:pseudogene	Ncaninum_LIV_000767700.1	transcribed_processed_pseudogene	0	0	0	1	1	0	0	0	0	0	0	0	0	0
Ncaninum_LIV_000767800:pseudogene	Ncaninum_LIV_000767800:pseudogene	Ncaninum_LIV_000767800.1	transcribed_processed_pseudogene	0	0	0	1	0	0	0	0	1	0	0	0	0	0
Ncaninum_LIV_000767900	Ncaninum_LIV_000767900	Ncaninum_LIV_000767900.1	protein_coding	0	0	0	1	1	0	0	0	0	0	0	0	0	0
Ncaninum_LIV_000769900	Ncaninum_LIV_000769900	Ncaninum_LIV_000769900.1	protein_coding	0	0	0	1	0	0	1	0	0	0	0	0	0	0
Ncaninum_LIV_000770900	Ncaninum_LIV_000770900	Ncaninum_LIV_000770900.1	protein_coding	0	0	0	1	0	0	0	0	0	0	0	0	0	1
Ncaninum_LIV_000771300	Ncaninum_LIV_000771300	Ncaninum_LIV_000771300.1	protein_coding	0	0	0	1	1	0	0	0	0	0	0	0	0	0
Ncaninum_LIV_000771400	Ncaninum_LIV_000771400	Ncaninum_LIV_000771400.1	protein_coding	0	0	0	1	0	0	0	0	0	0	0	0	0	1
Ncaninum_LIV_000771600	Ncaninum_LIV_000771600	Ncaninum_LIV_000771600.1	protein_coding	0	0	0	1	0	0	0	0	0	0	0	0	0	1
Ncaninum_LIV_000772000	Ncaninum_LIV_000772000	Ncaninum_LIV_000772000.1	protein_coding	0	0	0	1	1	0	0	0	0	0	0	0	0	0
Ncaninum_LIV_000772100	Ncaninum_LIV_000772100	Ncaninum_LIV_000772100.1	protein_coding	0	0	0	1	0	0	0	0	0	0	0	0	0	1
Ncaninum_LIV_000772400	Ncaninum_LIV_000772400	Ncaninum_LIV_000772400.1	protein_coding	0	0	0	1	0	0	1	0	0	0	0	0	0	0
Ncaninum_LIV_000773600	Ncaninum_LIV_000773600	Ncaninum_LIV_000773600.1	protein_coding	0	0	0	1	0	0	0	0	0	0	0	0	0	1
Ncaninum_LIV_000773700	Ncaninum_LIV_000773700	Ncaninum_LIV_000773700.1	protein_coding	0	0	0	1	0	0	0	0	0	0	0	0	0	1
Ncaninum_LIV_000774900	Ncaninum_LIV_000774900	Ncaninum_LIV_000774900.1	protein_coding	0	0	0	1	1	0	0	0	0	0	0	0	0	0
Ncaninum_LIV_000775000	Ncaninum_LIV_000775000	Ncaninum_LIV_000775000.1	protein_coding	0	0	0	1	1	0	0	0	0	0	0	0	0	0
Ncaninum_LIV_000775100	Ncaninum_LIV_000775100	Ncaninum_LIV_000775100.1	protein_coding	0	0	0	1	1	0	0	0	0	0	0	0	0	0
Ncaninum_LIV_000775200	Ncaninum_LIV_000775200	Ncaninum_LIV_000775200.1	protein_coding	0	0	0	1	0	0	0	0	0	0	0	0	0	1
Ncaninum_LIV_000775900	Ncaninum_LIV_000775900	Ncaninum_LIV_000775900.1	protein_coding	0	0	0	1	0	0	1	0	0	0	0	0	0	0
Ncaninum_LIV_000777400	Ncaninum_LIV_000777400	Ncaninum_LIV_000777400.1	protein_coding	0	0	0	1	1	0	0	0	0	0	0	0	0	0
Ncaninum_LIV_000777500	Ncaninum_LIV_000777500	Ncaninum_LIV_000777500.1	protein_coding	0	0	0	1	1	0	0	0	0	0	0	0	0	0
Ncaninum_LIV_000777600	Ncaninum_LIV_000777600	Ncaninum_LIV_000777600.1	protein_coding	0	0	0	1	0	0	0	0	0	0	0	0	0	1
Ncaninum_LIV_000777700	Ncaninum_LIV_000777700	Ncaninum_LIV_000777700.1	protein_coding	0	0	0	1	0	0	0	0	0	0	0	0	0	1
Ncaninum_LIV_000778600	Ncaninum_LIV_000778600	Ncaninum_LIV_000778600.1	protein_coding	0	0	0	1	1	0	0	0	0	0	0	0	0	0
Ncaninum_LIV_000784300	Ncaninum_LIV_000784300	Ncaninum_LIV_000784300.1	protein_coding	0	0	0	1	0	0	0	0	0	0	0	0	0	1

## Sheet: NcUru3
#GeneName	GeneId	TranscriptId	BioType	variants_impact_HIGH	variants_impact_LOW	variants_impact_MODERATE	variants_impact_MODIFIER	variants_effect_downstream_gene_variant	variants_effect_frameshift_variant	variants_effect_intron_variant	variants_effect_missense_variant	variants_effect_non_coding_transcript_exon_variant	variants_effect_non_coding_transcript_variant	variants_effect_splice_region_variant	variants_effect_start_lost	variants_effect_synonymous_variant	variants_effect_upstream_gene_variant
Ncaninum_LIV_000202200	Ncaninum_LIV_000202200	Ncaninum_LIV_000202200.1	protein_coding	1	1	1	1	0	0	1	1	0	0	1	0	1	1
Ncaninum_LIV_000095700	Ncaninum_LIV_000095700	Ncaninum_LIV_000095700.1	protein_coding	1	0	0	0	0	1	0	0	0	0	0	0	0	0
Ncaninum_LIV_000184400	Ncaninum_LIV_000184400	Ncaninum_LIV_000184400.1	protein_coding	1	0	0	0	0	1	0	0	0	0	0	0	0	0
Ncaninum_LIV_000216100	Ncaninum_LIV_000216100	Ncaninum_LIV_000216100.1	protein_coding	1	0	0	0	0	1	0	0	0	0	0	0	0	0
Ncaninum_LIV_000774300	Ncaninum_LIV_000774300	Ncaninum_LIV_000774300.1	protein_coding	0	4	1	34	18	0	3	1	0	0	0	0	4	13
Ncaninum_LIV_000370100	Ncaninum_LIV_000370100	Ncaninum_LIV_000370100.1	protein_coding	0	3	0	6	3	0	2	0	0	0	0	1	2	2
Ncaninum_LIV_000369200	Ncaninum_LIV_000369200	Ncaninum_LIV_000369200.1	protein_coding	0	2	2	15	2	0	10	2	0	0	0	0	2	3
Ncaninum_LIV_000369000	Ncaninum_LIV_000369000	Ncaninum_LIV_000369000.1	protein_coding	0	2	1	3	0	0	2	1	0	0	0	0	2	1
Ncaninum_LIV_000371300	Ncaninum_LIV_000371300	Ncaninum_LIV_000371300.1	protein_coding	0	2	0	6	0	0	5	0	0	0	0	1	1	2
Ncaninum_LIV_000774200	Ncaninum_LIV_000774200	Ncaninum_LIV_000774200.1	protein_coding	0	1	1	21	5	0	0	1	0	0	0	0	1	16
Ncaninum_LIV_000373500	Ncaninum_LIV_000373500	Ncaninum_LIV_000373500.1	protein_coding	0	1	1	4	2	0	0	1	0	0	0	0	1	2
Ncaninum_LIV_000371000	Ncaninum_LIV_000371000	Ncaninum_LIV_000371000.1	protein_coding	0	1	1	3	3	0	0	1	0	0	0	0	1	0
Ncaninum_LIV_000613700	Ncaninum_LIV_000613700	Ncaninum_LIV_000613700.1	protein_coding	0	1	1	1	0	0	0	1	0	0	0	0	1	1
Ncaninum_LIV_000774600	Ncaninum_LIV_000774600	Ncaninum_LIV_000774600.1	protein_coding	0	1	0	18	3	0	10	0	0	0	0	0	1	5
Ncaninum_LIV_000476600	Ncaninum_LIV_000476600	Ncaninum_LIV_000476600.1	protein_coding	0	1	0	8	8	0	1	0	0	0	0	1	0	0
Ncaninum_LIV_000774700	Ncaninum_LIV_000774700	Ncaninum_LIV_000774700.1	protein_coding	0	1	0	5	5	0	0	0	0	0	0	0	1	0
Ncaninum_LIV_000370200	Ncaninum_LIV_000370200	Ncaninum_LIV_000370200.1	protein_coding	0	1	0	3	3	0	0	0	0	0	0	0	1	0
Ncaninum_LIV_000371900	Ncaninum_LIV_000371900	Ncaninum_LIV_000371900.1	protein_coding	0	1	0	2	2	0	1	0	0	0	0	1	0	0
Ncaninum_LIV_000079300	Ncaninum_LIV_000079300	Ncaninum_LIV_000079300.1	protein_coding	0	1	0	0	0	0	0	0	0	0	0	0	1	0
Ncaninum_LIV_000180400	Ncaninum_LIV_000180400	Ncaninum_LIV_000180400.1	protein_coding	0	1	0	0	0	0	0	0	0	0	0	0	1	0
Ncaninum_LIV_000200500	Ncaninum_LIV_000200500	Ncaninum_LIV_000200500.1	protein_coding	0	1	0	0	0	0	0	0	0	0	0	0	1	0
Ncaninum_LIV_000208400	Ncaninum_LIV_000208400	Ncaninum_LIV_000208400.1	protein_coding	0	1	0	0	0	0	1	0	0	0	0	1	0	0
Ncaninum_LIV_000210400	Ncaninum_LIV_000210400	Ncaninum_LIV_000210400.1	protein_coding	0	1	0	0	0	0	0	0	0	0	0	0	1	0
Ncaninum_LIV_000231400	Ncaninum_LIV_000231400	Ncaninum_LIV_000231400.1	protein_coding	0	1	0	0	0	0	1	0	0	0	0	1	0	0
Ncaninum_LIV_000351300	Ncaninum_LIV_000351300	Ncaninum_LIV_000351300.1	protein_coding	0	1	0	0	0	0	0	0	0	0	0	0	1	0
Ncaninum_LIV_000366600	Ncaninum_LIV_000366600	Ncaninum_LIV_000366600.1	protein_coding	0	1	0	0	0	0	0	0	0	0	0	0	1	0
Ncaninum_LIV_000371600	Ncaninum_LIV_000371600	Ncaninum_LIV_000371600.1	protein_coding	0	1	0	0	0	0	0	0	0	0	0	0	1	0
Ncaninum_LIV_000376200	Ncaninum_LIV_000376200	Ncaninum_LIV_000376200.1	protein_coding	0	1	0	0	0	0	0	0	0	0	0	0	1	0
Ncaninum_LIV_000469300	Ncaninum_LIV_000469300	Ncaninum_LIV_000469300.1	protein_coding	0	1	0	0	0	0	0	0	0	0	0	0	1	0
Ncaninum_LIV_000591000	Ncaninum_LIV_000591000	Ncaninum_LIV_000591000.1	protein_coding	0	1	0	0	0	0	0	0	0	0	0	0	1	0
Ncaninum_LIV_000720400	Ncaninum_LIV_000720400	Ncaninum_LIV_000720400.1	protein_coding	0	1	0	0	0	0	0	0	0	0	0	0	1	0
Ncaninum_LIV_000740800	Ncaninum_LIV_000740800	Ncaninum_LIV_000740800.1	protein_coding	0	1	0	0	0	0	0	0	0	0	0	0	1	0
Ncaninum_LIV_000493800	Ncaninum_LIV_000493800	Ncaninum_LIV_000493800.1	protein_coding	0	0	2	0	0	0	0	2	0	0	0	0	0	0
Ncaninum_LIV_000774000	Ncaninum_LIV_000774000	Ncaninum_LIV_000774000.1	protein_coding	0	0	1	9	4	0	0	1	0	0	0	0	0	5
Ncaninum_LIV_000373600	Ncaninum_LIV_000373600	Ncaninum_LIV_000373600.1	protein_coding	0	0	1	4	2	0	0	1	0	0	0	0	0	2
Ncaninum_LIV_000378200	Ncaninum_LIV_000378200	Ncaninum_LIV_000378200.1	protein_coding	0	0	1	3	2	0	1	1	0	0	0	0	0	0
Ncaninum_LIV_000516500	Ncaninum_LIV_000516500	Ncaninum_LIV_000516500.1	protein_coding	0	0	1	3	0	0	0	1	0	0	0	0	0	3
Ncaninum_LIV_000463500	Ncaninum_LIV_000463500	Ncaninum_LIV_000463500.1	protein_coding	0	0	1	2	2	0	0	1	0	0	0	0	0	0
Ncaninum_LIV_000773700	Ncaninum_LIV_000773700	Ncaninum_LIV_000773700.1	protein_coding	0	0	1	2	0	0	0	1	0	0	0	0	0	2
Ncaninum_LIV_000084200	Ncaninum_LIV_000084200	Ncaninum_LIV_000084200.1	protein_coding	0	0	1	1	1	0	0	1	0	0	0	0	0	0
Ncaninum_LIV_000371200	Ncaninum_LIV_000371200	Ncaninum_LIV_000371200.1	protein_coding	0	0	1	1	0	0	1	1	0	0	0	0	0	0
Ncaninum_LIV_000058400	Ncaninum_LIV_000058400	Ncaninum_LIV_000058400.1	protein_coding	0	0	1	0	0	0	0	1	0	0	0	0	0	0
Ncaninum_LIV_000086800	Ncaninum_LIV_000086800	Ncaninum_LIV_000086800.1	protein_coding	0	0	1	0	0	0	0	1	0	0	0	0	0	0
Ncaninum_LIV_000093700	Ncaninum_LIV_000093700	Ncaninum_LIV_000093700.1	protein_coding	0	0	1	0	0	0	0	1	0	0	0	0	0	0
Ncaninum_LIV_000100000	Ncaninum_LIV_000100000	Ncaninum_LIV_000100000.1	protein_coding	0	0	1	0	0	0	0	1	0	0	0	0	0	0
Ncaninum_LIV_000135300	Ncaninum_LIV_000135300	Ncaninum_LIV_000135300.1	protein_coding	0	0	1	0	0	0	0	1	0	0	0	0	0	0
Ncaninum_LIV_000137700	Ncaninum_LIV_000137700	Ncaninum_LIV_000137700.1	protein_coding	0	0	1	0	0	0	0	1	0	0	0	0	0	0
Ncaninum_LIV_000164300	Ncaninum_LIV_000164300	Ncaninum_LIV_000164300.1	protein_coding	0	0	1	0	0	0	0	1	0	0	0	0	0	0
Ncaninum_LIV_000198500	Ncaninum_LIV_000198500	Ncaninum_LIV_000198500.1	protein_coding	0	0	1	0	0	0	0	1	0	0	0	0	0	0
Ncaninum_LIV_000235300	Ncaninum_LIV_000235300	Ncaninum_LIV_000235300.1	protein_coding	0	0	1	0	0	0	0	1	0	0	0	0	0	0
Ncaninum_LIV_000268100	Ncaninum_LIV_000268100	Ncaninum_LIV_000268100.1	protein_coding	0	0	1	0	0	0	0	1	0	0	0	0	0	0
Ncaninum_LIV_000348400	Ncaninum_LIV_000348400	Ncaninum_LIV_000348400.1	protein_coding	0	0	1	0	0	0	0	1	0	0	0	0	0	0
Ncaninum_LIV_000356000	Ncaninum_LIV_000356000	Ncaninum_LIV_000356000.1	protein_coding	0	0	1	0	0	0	0	1	0	0	0	0	0	0
Ncaninum_LIV_000469200	Ncaninum_LIV_000469200	Ncaninum_LIV_000469200.1	protein_coding	0	0	1	0	0	0	0	1	0	0	0	0	0	0
Ncaninum_LIV_000472800	Ncaninum_LIV_000472800	Ncaninum_LIV_000472800.1	protein_coding	0	0	1	0	0	0	0	1	0	0	0	0	0	0
Ncaninum_LIV_000476400	Ncaninum_LIV_000476400	Ncaninum_LIV_000476400.1	protein_coding	0	0	1	0	0	0	0	1	0	0	0	0	0	0
Ncaninum_LIV_000519600	Ncaninum_LIV_000519600	Ncaninum_LIV_000519600.1	protein_coding	0	0	1	0	0	0	0	1	0	0	0	0	0	0
Ncaninum_LIV_000543900	Ncaninum_LIV_000543900	Ncaninum_LIV_000543900.1	protein_coding	0	0	1	0	0	0	0	1	0	0	0	0	0	0
Ncaninum_LIV_000566000	Ncaninum_LIV_000566000	Ncaninum_LIV_000566000.1	protein_coding	0	0	1	0	0	0	0	1	0	0	0	0	0	0
Ncaninum_LIV_000631900	Ncaninum_LIV_000631900	Ncaninum_LIV_000631900.1	protein_coding	0	0	1	0	0	0	0	1	0	0	0	0	0	0
Ncaninum_LIV_000639500	Ncaninum_LIV_000639500	Ncaninum_LIV_000639500.1	protein_coding	0	0	1	0	0	0	0	1	0	0	0	0	0	0
Ncaninum_LIV_000664200	Ncaninum_LIV_000664200	Ncaninum_LIV_000664200.1	protein_coding	0	0	1	0	0	0	0	1	0	0	0	0	0	0
Ncaninum_LIV_000686300	Ncaninum_LIV_000686300	Ncaninum_LIV_000686300.1	protein_coding	0	0	1	0	0	0	0	1	0	0	0	0	0	0
Ncaninum_LIV_000712100	Ncaninum_LIV_000712100	Ncaninum_LIV_000712100.1	protein_coding	0	0	1	0	0	0	0	1	0	0	0	0	0	0
Ncaninum_LIV_000740100	Ncaninum_LIV_000740100	Ncaninum_LIV_000740100.1	protein_coding	0	0	1	0	0	0	0	1	0	0	0	0	0	0
Ncaninum_LIV_000755500	Ncaninum_LIV_000755500	Ncaninum_LIV_000755500.1	protein_coding	0	0	1	0	0	0	0	1	0	0	0	0	0	0
Ncaninum_LIV_000515400	Ncaninum_LIV_000515400	Ncaninum_LIV_000515400:rRNA	rRNA	0	0	0	51	23	0	0	0	0	4	0	0	0	24
Ncaninum_LIV_000515300	Ncaninum_LIV_000515300	Ncaninum_LIV_000515300:rRNA	rRNA	0	0	0	28	4	0	0	0	0	0	0	0	0	24
Ncaninum_LIV_000515500	Ncaninum_LIV_000515500	Ncaninum_LIV_000515500:rRNA	rRNA	0	0	0	27	23	0	0	0	0	0	0	0	0	4
Ncaninum_LIV_000515200	Ncaninum_LIV_000515200	Ncaninum_LIV_000515200:rRNA	rRNA	0	0	0	24	24	0	0	0	0	0	0	0	0	0
Ncaninum_LIV_000515600	Ncaninum_LIV_000515600	Ncaninum_LIV_000515600:rRNA	rRNA	0	0	0	24	1	0	0	0	0	0	0	0	0	23
Ncaninum_LIV_000515700	Ncaninum_LIV_000515700	Ncaninum_LIV_000515700:rRNA	rRNA	0	0	0	24	0	0	0	0	0	1	0	0	0	23
Ncaninum_LIV_000441500	Ncaninum_LIV_000441500	Ncaninum_LIV_000441500.1	protein_coding	0	0	0	22	0	0	0	0	0	0	0	0	0	22
Ncaninum_LIV_000441600	Ncaninum_LIV_000441600	Ncaninum_LIV_000441600.1	protein_coding	0	0	0	22	0	0	0	0	0	0	0	0	0	22
Ncaninum_LIV_000311800	Ncaninum_LIV_000311800	Ncaninum_LIV_000311800.1	protein_coding	0	0	0	21	0	0	0	0	0	0	0	0	0	21
Ncaninum_LIV_000311900	Ncaninum_LIV_000311900	Ncaninum_LIV_000311900.1	protein_coding	0	0	0	21	0	0	0	0	0	0	0	0	0	21
Ncaninum_LIV_000510500:pseudogene	Ncaninum_LIV_000510500:pseudogene	Ncaninum_LIV_000510500.1	transcribed_processed_pseudogene	0	0	0	18	18	0	0	0	0	0	0	0	0	0
Ncaninum_LIV_000510600	Ncaninum_LIV_000510600	Ncaninum_LIV_000510600.1	protein_coding	0	0	0	18	0	0	0	0	0	0	0	0	0	18
Ncaninum_LIV_000774400	Ncaninum_LIV_000774400	Ncaninum_LIV_000774400.1	protein_coding	0	0	0	18	3	0	2	0	0	0	0	0	0	13
Ncaninum_LIV_000721700	Ncaninum_LIV_000721700	Ncaninum_LIV_000721700.1	protein_coding	0	0	0	17	0	0	0	0	0	0	0	0	0	17
Ncaninum_LIV_000721800	Ncaninum_LIV_000721800	Ncaninum_LIV_000721800.1	protein_coding	0	0	0	17	17	0	0	0	0	0	0	0	0	0
Ncaninum_LIV_000434100	Ncaninum_LIV_000434100	Ncaninum_LIV_000434100.1	protein_coding	0	0	0	16	0	0	16	0	0	0	0	0	0	0
Ncaninum_LIV_000006100:pseudogene	null	Ncaninum_LIV_000106600:pseudogene	pseudogene	0	0	0	15	15	0	0	0	0	0	0	0	0	0
Ncaninum_LIV_000106500	Ncaninum_LIV_000106500	Ncaninum_LIV_000106500.1	protein_coding	0	0	0	15	15	0	0	0	0	0	0	0	0	0
Ncaninum_LIV_000106600:pseudogene	Ncaninum_LIV_000106600:pseudogene	Ncaninum_LIV_000106600.1	transcribed_processed_pseudogene	0	0	0	15	0	0	0	0	0	0	0	0	0	15
Ncaninum_LIV_000106700	Ncaninum_LIV_000106700	Ncaninum_LIV_000106700.1	protein_coding	0	0	0	15	0	0	0	0	0	0	0	0	0	15
Ncaninum_LIV_000537000	Ncaninum_LIV_000537000	Ncaninum_LIV_000537000.1	protein_coding	0	0	0	15	0	0	15	0	0	0	0	0	0	0
Ncaninum_LIV_000774500	Ncaninum_LIV_000774500	Ncaninum_LIV_000774500.1	protein_coding	0	0	0	14	10	0	0	0	0	0	0	0	0	4
Ncaninum_LIV_000181200	Ncaninum_LIV_000181200	Ncaninum_LIV_000181200.1	protein_coding	0	0	0	13	13	0	0	0	0	0	0	0	0	0
Ncaninum_LIV_000515100	Ncaninum_LIV_000515100	Ncaninum_LIV_000515100.1	protein_coding	0	0	0	13	13	0	0	0	0	0	0	0	0	0
Ncaninum_LIV_000237900	Ncaninum_LIV_000237900	Ncaninum_LIV_000237900.1	protein_coding	0	0	0	12	12	0	0	0	0	0	0	0	0	0
Ncaninum_LIV_000238000	Ncaninum_LIV_000238000	Ncaninum_LIV_000238000.1	protein_coding	0	0	0	12	12	0	0	0	0	0	0	0	0	0
Ncaninum_LIV_000370700	Ncaninum_LIV_000370700	Ncaninum_LIV_000370700.1	protein_coding	0	0	0	12	1	0	5	0	0	0	0	0	0	6
Ncaninum_LIV_000151400	Ncaninum_LIV_000151400	Ncaninum_LIV_000151400.1	protein_coding	0	0	0	10	0	0	10	0	0	0	0	0	0	0
Ncaninum_LIV_000153900	Ncaninum_LIV_000153900	Ncaninum_LIV_000153900.1	protein_coding	0	0	0	10	0	0	10	0	0	0	0	0	0	0
Ncaninum_LIV_000378300	Ncaninum_LIV_000378300	Ncaninum_LIV_000378300.1	protein_coding	0	0	0	10	2	0	4	0	0	0	0	0	0	4
Ncaninum_LIV_000771000	Ncaninum_LIV_000771000	Ncaninum_LIV_000771000.1	protein_coding	0	0	0	10	0	0	9	0	0	0	0	0	0	1
Ncaninum_LIV_000776700	Ncaninum_LIV_000776700	Ncaninum_LIV_000776700.1	protein_coding	0	0	0	10	5	0	2	0	0	0	0	0	0	3
Ncaninum_LIV_000098000	Ncaninum_LIV_000098000	Ncaninum_LIV_000098000.1	protein_coding	0	0	0	9	0	0	9	0	0	0	0	0	0	0
Ncaninum_LIV_000370800	Ncaninum_LIV_000370800	Ncaninum_LIV_000370800.1	protein_coding	0	0	0	9	0	0	4	0	0	0	0	0	0	5
Ncaninum_LIV_000705200	Ncaninum_LIV_000705200	Ncaninum_LIV_000705200.1	protein_coding	0	0	0	9	0	0	9	0	0	0	0	0	0	0
Ncaninum_LIV_000771100	Ncaninum_LIV_000771100	Ncaninum_LIV_000771100:tRNA	protein_coding	0	0	0	9	0	0	0	0	0	8	0	0	0	1
Ncaninum_LIV_000773400	Ncaninum_LIV_000773400	Ncaninum_LIV_000773400.1	protein_coding	0	0	0	9	3	0	4	0	0	0	0	0	0	2
Ncaninum_LIV_000773800	Ncaninum_LIV_000773800	Ncaninum_LIV_000773800.1	protein_coding	0	0	0	9	1	0	4	0	0	0	0	0	0	4
Ncaninum_LIV_000777200	Ncaninum_LIV_000777200	Ncaninum_LIV_000777200.1	protein_coding	0	0	0	9	2	0	4	0	0	0	0	0	0	3
Ncaninum_LIV_000369300	Ncaninum_LIV_000369300	Ncaninum_LIV_000369300.1	protein_coding	0	0	0	8	7	0	0	0	0	0	0	0	0	1
Ncaninum_LIV_000370900	Ncaninum_LIV_000370900	Ncaninum_LIV_000370900.1	protein_coding	0	0	0	8	6	0	0	0	0	0	0	0	0	2
Ncaninum_LIV_000476700	Ncaninum_LIV_000476700	Ncaninum_LIV_000476700.1	protein_coding	0	0	0	8	0	0	0	0	0	0	0	0	0	8
Ncaninum_LIV_000773500	Ncaninum_LIV_000773500	Ncaninum_LIV_000773500.1	protein_coding	0	0	0	8	2	0	1	0	0	0	0	0	0	5
Ncaninum_LIV_000777400	Ncaninum_LIV_000777400	Ncaninum_LIV_000777400.1	protein_coding	0	0	0	8	6	0	0	0	0	0	0	0	0	2
Ncaninum_LIV_000777500	Ncaninum_LIV_000777500	Ncaninum_LIV_000777500.1	protein_coding	0	0	0	8	4	0	2	0	0	0	0	0	0	2
Ncaninum_LIV_000777600	Ncaninum_LIV_000777600	Ncaninum_LIV_000777600.1	protein_coding	0	0	0	8	2	0	0	0	0	0	0	0	0	6
Ncaninum_LIV_000129400	Ncaninum_LIV_000129400	Ncaninum_LIV_000129400.1	protein_coding	0	0	0	7	7	0	0	0	0	0	0	0	0	0
Ncaninum_LIV_000129500	Ncaninum_LIV_000129500	Ncaninum_LIV_000129500.1	protein_coding	0	0	0	7	0	0	0	0	0	0	0	0	0	7
Ncaninum_LIV_000129600	Ncaninum_LIV_000129600	Ncaninum_LIV_000129600.1	protein_coding	0	0	0	7	7	0	0	0	0	0	0	0	0	0
Ncaninum_LIV_000376500	Ncaninum_LIV_000376500	Ncaninum_LIV_000376500.1	protein_coding	0	0	0	7	2	0	4	0	0	0	0	0	0	1
Ncaninum_LIV_000407900	Ncaninum_LIV_000407900	Ncaninum_LIV_000407900.1	protein_coding	0	0	0	7	0	0	0	0	0	0	0	0	0	7
Ncaninum_LIV_000408000	Ncaninum_LIV_000408000	Ncaninum_LIV_000408000.1	protein_coding	0	0	0	7	0	0	7	0	0	0	0	0	0	0
Ncaninum_LIV_000773900	Ncaninum_LIV_000773900	Ncaninum_LIV_000773900.1	protein_coding	0	0	0	7	3	0	1	0	0	0	0	0	0	3
Ncaninum_LIV_000774100	Ncaninum_LIV_000774100	Ncaninum_LIV_000774100.1	protein_coding	0	0	0	7	3	0	2	0	0	0	0	0	0	2
Ncaninum_LIV_000776600	Ncaninum_LIV_000776600	Ncaninum_LIV_000776600.1	protein_coding	0	0	0	7	4	0	0	0	0	0	0	0	0	3
Ncaninum_LIV_000783400:pseudogene	Ncaninum_LIV_000783400:pseudogene	Ncaninum_LIV_000783400.1	transcribed_processed_pseudogene	0	0	0	7	7	0	0	0	0	0	0	0	0	0
Ncaninum_LIV_000283400	Ncaninum_LIV_000283400	Ncaninum_LIV_000283400.1	protein_coding	0	0	0	6	0	0	6	0	0	0	0	0	0	0
Ncaninum_LIV_000373700	Ncaninum_LIV_000373700	Ncaninum_LIV_000373700.1	protein_coding	0	0	0	6	4	0	0	0	0	0	0	0	0	2
Ncaninum_LIV_000378400	Ncaninum_LIV_000378400	Ncaninum_LIV_000378400.1	protein_coding	0	0	0	6	1	0	0	0	0	0	0	0	0	5
Ncaninum_LIV_000378700	Ncaninum_LIV_000378700	Ncaninum_LIV_000378700.1	protein_coding	0	0	0	6	4	0	0	0	0	0	0	0	0	2
Ncaninum_LIV_000475600	Ncaninum_LIV_000475600	Ncaninum_LIV_000475600.1	protein_coding	0	0	0	6	0	0	0	0	0	0	0	0	0	6
Ncaninum_LIV_000475700	Ncaninum_LIV_000475700	Ncaninum_LIV_000475700.1	protein_coding	0	0	0	6	0	0	0	0	0	0	0	0	0	6
Ncaninum_LIV_000513500	Ncaninum_LIV_000513500	Ncaninum_LIV_000513500.1	protein_coding	0	0	0	6	0	0	0	0	0	0	0	0	0	6
Ncaninum_LIV_000513600	Ncaninum_LIV_000513600	Ncaninum_LIV_000513600.1	protein_coding	0	0	0	6	0	0	0	0	0	0	0	0	0	6
Ncaninum_LIV_000513700	Ncaninum_LIV_000513700	Ncaninum_LIV_000513700.1	protein_coding	0	0	0	6	6	0	0	0	0	0	0	0	0	0
Ncaninum_LIV_000585400	Ncaninum_LIV_000585400	Ncaninum_LIV_000585400.1	protein_coding	0	0	0	6	6	0	0	0	0	0	0	0	0	0
Ncaninum_LIV_000585500	Ncaninum_LIV_000585500	Ncaninum_LIV_000585500.1	protein_coding	0	0	0	6	6	0	0	0	0	0	0	0	0	0
Ncaninum_LIV_000633600	Ncaninum_LIV_000633600	Ncaninum_LIV_000633600.1	protein_coding	0	0	0	6	0	0	0	0	0	0	0	0	0	6
Ncaninum_LIV_000633700	Ncaninum_LIV_000633700	Ncaninum_LIV_000633700.1	protein_coding	0	0	0	6	0	0	0	0	0	0	0	0	0	6
Ncaninum_LIV_000660500	Ncaninum_LIV_000660500	Ncaninum_LIV_000660500.1	protein_coding	0	0	0	6	6	0	0	0	0	0	0	0	0	0
Ncaninum_LIV_000660600	Ncaninum_LIV_000660600	Ncaninum_LIV_000660600.1	protein_coding	0	0	0	6	6	0	0	0	0	0	0	0	0	0
Ncaninum_LIV_000740400	Ncaninum_LIV_000740400	Ncaninum_LIV_000740400.1	protein_coding	0	0	0	6	6	0	0	0	0	0	0	0	0	0
Ncaninum_LIV_000740500	Ncaninum_LIV_000740500	Ncaninum_LIV_000740500.1	protein_coding	0	0	0	6	6	0	0	0	0	0	0	0	0	0
Ncaninum_LIV_000776300	Ncaninum_LIV_000776300	Ncaninum_LIV_000776300.1	protein_coding	0	0	0	6	2	0	2	0	0	0	0	0	0	2
Ncaninum_LIV_000776800	Ncaninum_LIV_000776800	Ncaninum_LIV_000776800.1	protein_coding	0	0	0	6	5	0	0	0	0	0	0	0	0	1
Ncaninum_LIV_000777100	Ncaninum_LIV_000777100	Ncaninum_LIV_000777100.1	protein_coding	0	0	0	6	4	0	0	0	0	0	0	0	0	2
Ncaninum_LIV_000202300	Ncaninum_LIV_000202300	Ncaninum_LIV_000202300.1	protein_coding	0	0	0	5	1	0	0	0	0	0	0	0	0	4
Ncaninum_LIV_000309500	Ncaninum_LIV_000309500	Ncaninum_LIV_000309500.1	protein_coding	0	0	0	5	5	0	0	0	0	0	0	0	0	0
Ncaninum_LIV_000309600	Ncaninum_LIV_000309600	Ncaninum_LIV_000309600.1	protein_coding	0	0	0	5	0	0	0	0	0	0	0	0	0	5
Ncaninum_LIV_000309700	Ncaninum_LIV_000309700	Ncaninum_LIV_000309700.1	protein_coding	0	0	0	5	5	0	0	0	0	0	0	0	0	0
Ncaninum_LIV_000369100	Ncaninum_LIV_000369100	Ncaninum_LIV_000369100.1	protein_coding	0	0	0	5	3	0	0	0	0	0	0	0	0	2
Ncaninum_LIV_000369800	Ncaninum_LIV_000369800	Ncaninum_LIV_000369800.1	protein_coding	0	0	0	5	2	0	2	0	0	0	0	0	0	1
Ncaninum_LIV_000371100	Ncaninum_LIV_000371100	Ncaninum_LIV_000371100.1	protein_coding	0	0	0	5	3	0	2	0	0	0	0	0	0	0
Ncaninum_LIV_000372200	Ncaninum_LIV_000372200	Ncaninum_LIV_000372200.1	protein_coding	0	0	0	5	1	0	3	0	0	0	0	0	0	1
Ncaninum_LIV_000712000	Ncaninum_LIV_000712000	Ncaninum_LIV_000712000.1	protein_coding	0	0	0	5	1	0	4	0	0	0	0	0	0	0
Ncaninum_LIV_000776500	Ncaninum_LIV_000776500	Ncaninum_LIV_000776500.1	protein_coding	0	0	0	5	1	0	0	0	0	0	0	0	0	4
Ncaninum_LIV_000777300	Ncaninum_LIV_000777300	Ncaninum_LIV_000777300.1	protein_coding	0	0	0	5	0	0	4	0	0	0	0	0	0	1
Ncaninum_LIV_000006100:pseudogene	null	Ncaninum_LIV_000560600:pseudogene	pseudogene	0	0	0	4	0	0	0	0	0	0	0	0	0	4
Ncaninum_LIV_000036600	Ncaninum_LIV_000036600	Ncaninum_LIV_000036600.1	protein_coding	0	0	0	4	0	0	0	0	0	0	0	0	0	4
Ncaninum_LIV_000036700	Ncaninum_LIV_000036700	Ncaninum_LIV_000036700.1	protein_coding	0	0	0	4	0	0	0	0	0	0	0	0	0	4
Ncaninum_LIV_000103500	Ncaninum_LIV_000103500	Ncaninum_LIV_000103500.1	protein_coding	0	0	0	4	0	0	0	0	0	0	0	0	0	4
Ncaninum_LIV_000103600	Ncaninum_LIV_000103600	Ncaninum_LIV_000103600.1	protein_coding	0	0	0	4	0	0	0	0	0	0	0	0	0	4
Ncaninum_LIV_000191200	Ncaninum_LIV_000191200	Ncaninum_LIV_000191200.1	protein_coding	0	0	0	4	0	0	4	0	0	0	0	0	0	0
Ncaninum_LIV_000191300	Ncaninum_LIV_000191300	Ncaninum_LIV_000191300.1	protein_coding	0	0	0	4	0	0	0	0	0	0	0	0	0	4
Ncaninum_LIV_000237700	Ncaninum_LIV_000237700	Ncaninum_LIV_000237700.1	protein_coding	0	0	0	4	0	0	1	0	0	0	0	0	0	3
Ncaninum_LIV_000255200	Ncaninum_LIV_000255200	Ncaninum_LIV_000255200.1	protein_coding	0	0	0	4	4	0	0	0	0	0	0	0	0	0
Ncaninum_LIV_000255300	Ncaninum_LIV_000255300	Ncaninum_LIV_000255300.1	protein_coding	0	0	0	4	0	0	0	0	0	0	0	0	0	4
Ncaninum_LIV_000255400	Ncaninum_LIV_000255400	Ncaninum_LIV_000255400.1	protein_coding	0	0	0	4	4	0	0	0	0	0	0	0	0	0
Ncaninum_LIV_000369600	Ncaninum_LIV_000369600	Ncaninum_LIV_000369600.1	protein_coding	0	0	0	4	1	0	0	0	0	0	0	0	0	3
Ncaninum_LIV_000369700	Ncaninum_LIV_000369700	Ncaninum_LIV_000369700.1	protein_coding	0	0	0	4	2	0	0	0	0	0	0	0	0	2
Ncaninum_LIV_000370000	Ncaninum_LIV_000370000	Ncaninum_LIV_000370000.1	protein_coding	0	0	0	4	3	0	0	0	0	0	0	0	0	1
Ncaninum_LIV_000370500	Ncaninum_LIV_000370500	Ncaninum_LIV_000370500.1	protein_coding	0	0	0	4	2	0	0	0	0	0	0	0	0	2
Ncaninum_LIV_000372800	Ncaninum_LIV_000372800	Ncaninum_LIV_000372800.1	protein_coding	0	0	0	4	0	0	4	0	0	0	0	0	0	0
Ncaninum_LIV_000372900	Ncaninum_LIV_000372900	Ncaninum_LIV_000372900.1	protein_coding	0	0	0	4	4	0	0	0	0	0	0	0	0	0
Ncaninum_LIV_000373400:pseudogene	Ncaninum_LIV_000373400:pseudogene	Ncaninum_LIV_000373400.1	transcribed_processed_pseudogene	0	0	0	4	1	0	0	0	2	0	0	0	0	1
Ncaninum_LIV_000373800	Ncaninum_LIV_000373800	Ncaninum_LIV_000373800.1	protein_coding	0	0	0	4	1	0	0	0	0	0	0	0	0	3
Ncaninum_LIV_000376400	Ncaninum_LIV_000376400	Ncaninum_LIV_000376400.1	protein_coding	0	0	0	4	0	0	2	0	0	0	0	0	0	2
Ncaninum_LIV_000376600	Ncaninum_LIV_000376600	Ncaninum_LIV_000376600.1	protein_coding	0	0	0	4	0	0	3	0	0	0	0	0	0	1
Ncaninum_LIV_000376700	Ncaninum_LIV_000376700	Ncaninum_LIV_000376700.1	protein_coding	0	0	0	4	3	0	0	0	0	0	0	0	0	1
Ncaninum_LIV_000378600	Ncaninum_LIV_000378600	Ncaninum_LIV_000378600.1	protein_coding	0	0	0	4	3	0	0	0	0	0	0	0	0	1
Ncaninum_LIV_000386200	Ncaninum_LIV_000386200	Ncaninum_LIV_000386200.1	protein_coding	0	0	0	4	0	0	0	0	0	0	0	0	0	4
Ncaninum_LIV_000386300	Ncaninum_LIV_000386300	Ncaninum_LIV_000386300.1	protein_coding	0	0	0	4	0	0	4	0	0	0	0	0	0	0
Ncaninum_LIV_000386400	Ncaninum_LIV_000386400	Ncaninum_LIV_000386400.1	protein_coding	0	0	0	4	4	0	0	0	0	0	0	0	0	0
Ncaninum_LIV_000516600	Ncaninum_LIV_000516600	Ncaninum_LIV_000516600.1	protein_coding	0	0	0	4	0	0	3	0	0	0	0	0	0	1
Ncaninum_LIV_000544600	Ncaninum_LIV_000544600	Ncaninum_LIV_000544600.1	protein_coding	0	0	0	4	0	0	4	0	0	0	0	0	0	0
Ncaninum_LIV_000622000	Ncaninum_LIV_000622000	Ncaninum_LIV_000622000.1	protein_coding	0	0	0	4	4	0	0	0	0	0	0	0	0	0
Ncaninum_LIV_000622100	Ncaninum_LIV_000622100	Ncaninum_LIV_000622100.1	protein_coding	0	0	0	4	4	0	0	0	0	0	0	0	0	0
Ncaninum_LIV_000673000	Ncaninum_LIV_000673000	Ncaninum_LIV_000673000.1	protein_coding	0	0	0	4	4	0	0	0	0	0	0	0	0	0
Ncaninum_LIV_000673100	Ncaninum_LIV_000673100	Ncaninum_LIV_000673100.1	protein_coding	0	0	0	4	0	0	0	0	0	0	0	0	0	4
Ncaninum_LIV_000673200	Ncaninum_LIV_000673200	Ncaninum_LIV_000673200.1	protein_coding	0	0	0	4	4	0	0	0	0	0	0	0	0	0
Ncaninum_LIV_000698400	Ncaninum_LIV_000698400	Ncaninum_LIV_000698400.1	protein_coding	0	0	0	4	0	0	4	0	0	0	0	0	0	0
Ncaninum_LIV_000698500	Ncaninum_LIV_000698500	Ncaninum_LIV_000698500.1	protein_coding	0	0	0	4	0	0	0	0	0	0	0	0	0	4
Ncaninum_LIV_000723400	Ncaninum_LIV_000723400	Ncaninum_LIV_000723400.1	protein_coding	0	0	0	4	0	0	4	0	0	0	0	0	0	0
Ncaninum_LIV_000723500	Ncaninum_LIV_000723500	Ncaninum_LIV_000723500.1	protein_coding	0	0	0	4	4	0	0	0	0	0	0	0	0	0
Ncaninum_LIV_000744100	Ncaninum_LIV_000744100	Ncaninum_LIV_000744100.1	protein_coding	0	0	0	4	4	0	0	0	0	0	0	0	0	0
Ncaninum_LIV_000744200	Ncaninum_LIV_000744200	Ncaninum_LIV_000744200.1	protein_coding	0	0	0	4	4	0	0	0	0	0	0	0	0	0
Ncaninum_LIV_000773600	Ncaninum_LIV_000773600	Ncaninum_LIV_000773600.1	protein_coding	0	0	0	4	1	0	2	0	0	0	0	0	0	1
Ncaninum_LIV_000776900	Ncaninum_LIV_000776900	Ncaninum_LIV_000776900.1	protein_coding	0	0	0	4	2	0	0	0	0	0	0	0	0	2
Ncaninum_LIV_000777000	Ncaninum_LIV_000777000	Ncaninum_LIV_000777000.1	protein_coding	0	0	0	4	0	0	2	0	0	0	0	0	0	2
Ncaninum_LIV_000101800	Ncaninum_LIV_000101800	Ncaninum_LIV_000101800.1	protein_coding	0	0	0	3	0	0	3	0	0	0	0	0	0	0
Ncaninum_LIV_000143500	Ncaninum_LIV_000143500	Ncaninum_LIV_000143500.1	protein_coding	0	0	0	3	3	0	0	0	0	0	0	0	0	0
Ncaninum_LIV_000143600	Ncaninum_LIV_000143600	Ncaninum_LIV_000143600.1	protein_coding	0	0	0	3	3	0	0	0	0	0	0	0	0	0
Ncaninum_LIV_000143700	Ncaninum_LIV_000143700	Ncaninum_LIV_000143700.1	protein_coding	0	0	0	3	0	0	0	0	0	0	0	0	0	3
Ncaninum_LIV_000148300	Ncaninum_LIV_000148300	Ncaninum_LIV_000148300.1	protein_coding	0	0	0	3	3	0	0	0	0	0	0	0	0	0
Ncaninum_LIV_000173500	Ncaninum_LIV_000173500	Ncaninum_LIV_000173500.1	protein_coding	0	0	0	3	0	0	0	0	0	0	0	0	0	3
Ncaninum_LIV_000173600	Ncaninum_LIV_000173600	Ncaninum_LIV_000173600.1	protein_coding	0	0	0	3	0	0	0	0	0	0	0	0	0	3
Ncaninum_LIV_000237600	Ncaninum_LIV_000237600	Ncaninum_LIV_000237600.1	protein_coding	0	0	0	3	0	0	0	0	0	0	0	0	0	3
Ncaninum_LIV_000245800	Ncaninum_LIV_000245800	Ncaninum_LIV_000245800.1	protein_coding	0	0	0	3	3	0	0	0	0	0	0	0	0	0
Ncaninum_LIV_000245900	Ncaninum_LIV_000245900	Ncaninum_LIV_000245900.1	protein_coding	0	0	0	3	3	0	0	0	0	0	0	0	0	0
Ncaninum_LIV_000246000	Ncaninum_LIV_000246000	Ncaninum_LIV_000246000.1	protein_coding	0	0	0	3	3	0	0	0	0	0	0	0	0	0
Ncaninum_LIV_000266000	Ncaninum_LIV_000266000	Ncaninum_LIV_000266000.1	protein_coding	0	0	0	3	3	0	0	0	0	0	0	0	0	0
Ncaninum_LIV_000266100	Ncaninum_LIV_000266100	Ncaninum_LIV_000266100.1	protein_coding	0	0	0	3	0	0	0	0	0	0	0	0	0	3
Ncaninum_LIV_000279500	Ncaninum_LIV_000279500	Ncaninum_LIV_000279500.1	protein_coding	0	0	0	3	0	0	0	0	0	0	0	0	0	3
Ncaninum_LIV_000279600	Ncaninum_LIV_000279600	Ncaninum_LIV_000279600.1	protein_coding	0	0	0	3	0	0	3	0	0	0	0	0	0	0
Ncaninum_LIV_000279700	Ncaninum_LIV_000279700	Ncaninum_LIV_000279700.1	protein_coding	0	0	0	3	0	0	0	0	0	0	0	0	0	3
Ncaninum_LIV_000288900	Ncaninum_LIV_000288900	Ncaninum_LIV_000288900.1	protein_coding	0	0	0	3	0	0	0	0	0	0	0	0	0	3
Ncaninum_LIV_000289000	Ncaninum_LIV_000289000	Ncaninum_LIV_000289000.1	protein_coding	0	0	0	3	3	0	0	0	0	0	0	0	0	0
Ncaninum_LIV_000312300	Ncaninum_LIV_000312300	Ncaninum_LIV_000312300.1	protein_coding	0	0	0	3	0	0	0	0	0	0	0	0	0	3
Ncaninum_LIV_000312400	Ncaninum_LIV_000312400	Ncaninum_LIV_000312400.1	protein_coding	0	0	0	3	0	0	3	0	0	0	0	0	0	0
Ncaninum_LIV_000343300	Ncaninum_LIV_000343300	Ncaninum_LIV_000343300.1	protein_coding	0	0	0	3	3	0	0	0	0	0	0	0	0	0
Ncaninum_LIV_000343400	Ncaninum_LIV_000343400	Ncaninum_LIV_000343400.1	protein_coding	0	0	0	3	0	0	3	0	0	0	0	0	0	0
Ncaninum_LIV_000369500	Ncaninum_LIV_000369500	Ncaninum_LIV_000369500.1	protein_coding	0	0	0	3	1	0	0	0	0	0	0	0	0	2
Ncaninum_LIV_000369900	Ncaninum_LIV_000369900	Ncaninum_LIV_000369900.1	protein_coding	0	0	0	3	1	0	0	0	0	0	0	0	0	2
Ncaninum_LIV_000370400	Ncaninum_LIV_000370400	Ncaninum_LIV_000370400.1	protein_coding	0	0	0	3	2	0	0	0	0	0	0	0	0	1
Ncaninum_LIV_000370600	Ncaninum_LIV_000370600	Ncaninum_LIV_000370600.1	protein_coding	0	0	0	3	1	0	0	0	0	0	0	0	0	2
Ncaninum_LIV_000371400	Ncaninum_LIV_000371400	Ncaninum_LIV_000371400.1	protein_coding	0	0	0	3	1	0	0	0	0	0	0	0	0	2
Ncaninum_LIV_000372000	Ncaninum_LIV_000372000	Ncaninum_LIV_000372000.1	protein_coding	0	0	0	3	1	0	0	0	0	0	0	0	0	2
Ncaninum_LIV_000372100	Ncaninum_LIV_000372100	Ncaninum_LIV_000372100.1	protein_coding	0	0	0	3	1	0	0	0	0	0	0	0	0	2
Ncaninum_LIV_000372300	Ncaninum_LIV_000372300	Ncaninum_LIV_000372300.1	protein_coding	0	0	0	3	2	0	0	0	0	0	0	0	0	1
Ncaninum_LIV_000373300	Ncaninum_LIV_000373300	Ncaninum_LIV_000373300.1	protein_coding	0	0	0	3	0	0	2	0	0	0	0	0	0	1
Ncaninum_LIV_000373900	Ncaninum_LIV_000373900	Ncaninum_LIV_000373900.1	protein_coding	0	0	0	3	3	0	0	0	0	0	0	0	0	0
Ncaninum_LIV_000423200	Ncaninum_LIV_000423200	Ncaninum_LIV_000423200.1	protein_coding	0	0	0	3	3	0	0	0	0	0	0	0	0	0
Ncaninum_LIV_000423300	Ncaninum_LIV_000423300	Ncaninum_LIV_000423300.1	protein_coding	0	0	0	3	0	0	3	0	0	0	0	0	0	0
Ncaninum_LIV_000423400	Ncaninum_LIV_000423400	Ncaninum_LIV_000423400.1	protein_coding	0	0	0	3	3	0	0	0	0	0	0	0	0	0
Ncaninum_LIV_000527800	Ncaninum_LIV_000527800	Ncaninum_LIV_000527800.1	protein_coding	0	0	0	3	2	0	0	0	0	0	0	0	0	1
Ncaninum_LIV_000543200	Ncaninum_LIV_000543200	Ncaninum_LIV_000543200.1	protein_coding	0	0	0	3	3	0	0	0	0	0	0	0	0	0
Ncaninum_LIV_000543300	Ncaninum_LIV_000543300	Ncaninum_LIV_000543300.1	protein_coding	0	0	0	3	0	0	3	0	0	0	0	0	0	0
Ncaninum_LIV_000545500	Ncaninum_LIV_000545500	Ncaninum_LIV_000545500.1	protein_coding	0	0	0	3	0	0	3	0	0	0	0	0	0	0
Ncaninum_LIV_000593100	Ncaninum_LIV_000593100	Ncaninum_LIV_000593100.1	protein_coding	0	0	0	3	3	0	0	0	0	0	0	0	0	0
Ncaninum_LIV_000593200	Ncaninum_LIV_000593200	Ncaninum_LIV_000593200.1	protein_coding	0	0	0	3	0	0	0	0	0	0	0	0	0	3
Ncaninum_LIV_000621900	Ncaninum_LIV_000621900	Ncaninum_LIV_000621900.1	protein_coding	0	0	0	3	3	0	0	0	0	0	0	0	0	0
Ncaninum_LIV_000748100	Ncaninum_LIV_000748100	Ncaninum_LIV_000748100.1	protein_coding	0	0	0	3	0	0	3	0	0	0	0	0	0	0
Ncaninum_LIV_000773300	Ncaninum_LIV_000773300	Ncaninum_LIV_000773300.1	protein_coding	0	0	0	3	3	0	0	0	0	0	0	0	0	0
Ncaninum_LIV_000775300	Ncaninum_LIV_000775300	Ncaninum_LIV_000775300.1	protein_coding	0	0	0	3	1	0	0	0	0	0	0	0	0	2
Ncaninum_LIV_000776400	Ncaninum_LIV_000776400	Ncaninum_LIV_000776400.1	protein_coding	0	0	0	3	1	0	0	0	0	0	0	0	0	2
Ncaninum_LIV_000778600	Ncaninum_LIV_000778600	Ncaninum_LIV_000778600.1	protein_coding	0	0	0	3	3	0	0	0	0	0	0	0	0	0
Ncaninum_LIV_000782300	Ncaninum_LIV_000782300	Ncaninum_LIV_000782300.1	protein_coding	0	0	0	3	0	0	0	0	0	0	0	0	0	3
Ncaninum_LIV_000784100	Ncaninum_LIV_000784100	Ncaninum_LIV_000784100.1	protein_coding	0	0	0	3	3	0	0	0	0	0	0	0	0	0
Ncaninum_LIV_000047300	Ncaninum_LIV_000047300	Ncaninum_LIV_000047300.1	protein_coding	0	0	0	2	0	0	2	0	0	0	0	0	0	0
Ncaninum_LIV_000074000	Ncaninum_LIV_000074000	Ncaninum_LIV_000074000.1	protein_coding	0	0	0	2	0	0	0	0	0	0	0	0	0	2
Ncaninum_LIV_000074100	Ncaninum_LIV_000074100	Ncaninum_LIV_000074100.1	protein_coding	0	0	0	2	0	0	0	0	0	0	0	0	0	2
Ncaninum_LIV_000074200	Ncaninum_LIV_000074200	Ncaninum_LIV_000074200.1	protein_coding	0	0	0	2	0	0	0	0	0	0	0	0	0	2
Ncaninum_LIV_000079400	Ncaninum_LIV_000079400	Ncaninum_LIV_000079400.1	protein_coding	0	0	0	2	1	0	0	0	0	0	0	0	0	1
Ncaninum_LIV_000097400	Ncaninum_LIV_000097400	Ncaninum_LIV_000097400.1	protein_coding	0	0	0	2	2	0	0	0	0	0	0	0	0	0
Ncaninum_LIV_000097500	Ncaninum_LIV_000097500	Ncaninum_LIV_000097500.1	protein_coding	0	0	0	2	2	0	0	0	0	0	0	0	0	0
Ncaninum_LIV_000128400	Ncaninum_LIV_000128400	Ncaninum_LIV_000128400.1	protein_coding	0	0	0	2	0	0	2	0	0	0	0	0	0	0
Ncaninum_LIV_000128500	Ncaninum_LIV_000128500	Ncaninum_LIV_000128500.1	protein_coding	0	0	0	2	2	0	0	0	0	0	0	0	0	0
Ncaninum_LIV_000139900	Ncaninum_LIV_000139900	Ncaninum_LIV_000139900.1	protein_coding	0	0	0	2	1	0	1	0	0	0	0	0	0	0
Ncaninum_LIV_000173700	Ncaninum_LIV_000173700	Ncaninum_LIV_000173700.1	protein_coding	0	0	0	2	0	0	0	0	0	0	0	0	0	2
Ncaninum_LIV_000173800	Ncaninum_LIV_000173800	Ncaninum_LIV_000173800.1	protein_coding	0	0	0	2	2	0	0	0	0	0	0	0	0	0
Ncaninum_LIV_000175900	Ncaninum_LIV_000175900	Ncaninum_LIV_000175900.1	protein_coding	0	0	0	2	2	0	0	0	0	0	0	0	0	0
Ncaninum_LIV_000176000	Ncaninum_LIV_000176000	Ncaninum_LIV_000176000.1	protein_coding	0	0	0	2	0	0	0	0	0	0	0	0	0	2
Ncaninum_LIV_000179200	Ncaninum_LIV_000179200	Ncaninum_LIV_000179200.1	protein_coding	0	0	0	2	0	0	0	0	0	0	0	0	0	2
Ncaninum_LIV_000179300	Ncaninum_LIV_000179300	Ncaninum_LIV_000179300.1	protein_coding	0	0	0	2	2	0	0	0	0	0	0	0	0	0
Ncaninum_LIV_000182700	Ncaninum_LIV_000182700	Ncaninum_LIV_000182700.1	protein_coding	0	0	0	2	0	0	0	0	0	0	0	0	0	2
Ncaninum_LIV_000182800	Ncaninum_LIV_000182800	Ncaninum_LIV_000182800.1	protein_coding	0	0	0	2	0	0	0	0	0	0	0	0	0	2
Ncaninum_LIV_000182900	Ncaninum_LIV_000182900	Ncaninum_LIV_000182900.1	protein_coding	0	0	0	2	2	0	0	0	0	0	0	0	0	0
Ncaninum_LIV_000183000	Ncaninum_LIV_000183000	Ncaninum_LIV_000183000.1	protein_coding	0	0	0	2	2	0	0	0	0	0	0	0	0	0
Ncaninum_LIV_000195400	Ncaninum_LIV_000195400	Ncaninum_LIV_000195400.1	protein_coding	0	0	0	2	0	0	2	0	0	0	0	0	0	0
Ncaninum_LIV_000199200	Ncaninum_LIV_000199200	Ncaninum_LIV_000199200.1	protein_coding	0	0	0	2	1	0	0	0	0	0	0	0	0	1
Ncaninum_LIV_000199700	Ncaninum_LIV_000199700	Ncaninum_LIV_000199700.1	protein_coding	0	0	0	2	0	0	2	0	0	0	0	0	0	0
Ncaninum_LIV_000199800	Ncaninum_LIV_000199800	Ncaninum_LIV_000199800.1	protein_coding	0	0	0	2	2	0	0	0	0	0	0	0	0	0
Ncaninum_LIV_000202400	Ncaninum_LIV_000202400	Ncaninum_LIV_000202400.1	protein_coding	0	0	0	2	1	0	1	0	0	0	0	0	0	0
Ncaninum_LIV_000216200	Ncaninum_LIV_000216200	Ncaninum_LIV_000216200.1	protein_coding	0	0	0	2	0	0	2	0	0	0	0	0	0	0
Ncaninum_LIV_000238300:pseudogene	Ncaninum_LIV_000238300:pseudogene	Ncaninum_LIV_000238300.1	transcribed_processed_pseudogene	0	0	0	2	1	0	0	0	0	0	0	0	0	1
Ncaninum_LIV_000242500	Ncaninum_LIV_000242500	Ncaninum_LIV_000242500.1	protein_coding	0	0	0	2	0	0	0	0	0	0	0	0	0	2
Ncaninum_LIV_000242600	Ncaninum_LIV_000242600	Ncaninum_LIV_000242600.1	protein_coding	0	0	0	2	2	0	0	0	0	0	0	0	0	0
Ncaninum_LIV_000254000	Ncaninum_LIV_000254000	Ncaninum_LIV_000254000.1	protein_coding	0	0	0	2	2	0	0	0	0	0	0	0	0	0
Ncaninum_LIV_000254100	Ncaninum_LIV_000254100	Ncaninum_LIV_000254100.1	protein_coding	0	0	0	2	0	0	0	0	0	0	0	0	0	2
Ncaninum_LIV_000275800	Ncaninum_LIV_000275800	Ncaninum_LIV_000275800.1	protein_coding	0	0	0	2	0	0	2	0	0	0	0	0	0	0
Ncaninum_LIV_000275900	Ncaninum_LIV_000275900	Ncaninum_LIV_000275900.1	protein_coding	0	0	0	2	0	0	0	0	0	0	0	0	0	2
Ncaninum_LIV_000292100	Ncaninum_LIV_000292100	Ncaninum_LIV_000292100.1	protein_coding	0	0	0	2	2	0	0	0	0	0	0	0	0	0
Ncaninum_LIV_000292200	Ncaninum_LIV_000292200	Ncaninum_LIV_000292200.1	protein_coding	0	0	0	2	2	0	0	0	0	0	0	0	0	0
Ncaninum_LIV_000292300	Ncaninum_LIV_000292300	Ncaninum_LIV_000292300.1	protein_coding	0	0	0	2	0	0	0	0	0	0	0	0	0	2
Ncaninum_LIV_000318000	Ncaninum_LIV_000318000	Ncaninum_LIV_000318000.1	protein_coding	0	0	0	2	2	0	0	0	0	0	0	0	0	0
Ncaninum_LIV_000318100	Ncaninum_LIV_000318100	Ncaninum_LIV_000318100.1	protein_coding	0	0	0	2	2	0	0	0	0	0	0	0	0	0
Ncaninum_LIV_000318200	Ncaninum_LIV_000318200	Ncaninum_LIV_000318200.1	protein_coding	0	0	0	2	0	0	0	0	0	0	0	0	0	2
Ncaninum_LIV_000318300	Ncaninum_LIV_000318300	Ncaninum_LIV_000318300.1	protein_coding	0	0	0	2	0	0	0	0	0	0	0	0	0	2
Ncaninum_LIV_000345400	Ncaninum_LIV_000345400	Ncaninum_LIV_000345400.1	protein_coding	0	0	0	2	0	0	0	0	0	0	0	0	0	2
Ncaninum_LIV_000345500	Ncaninum_LIV_000345500	Ncaninum_LIV_000345500.1	protein_coding	0	0	0	2	0	0	0	0	0	0	0	0	0	2
Ncaninum_LIV_000356100:pseudogene	Ncaninum_LIV_000356100:pseudogene	Ncaninum_LIV_000356100.1	transcribed_processed_pseudogene	0	0	0	2	1	0	0	0	0	0	0	0	0	1
Ncaninum_LIV_000369400	Ncaninum_LIV_000369400	Ncaninum_LIV_000369400.1	protein_coding	0	0	0	2	1	0	0	0	0	0	0	0	0	1
Ncaninum_LIV_000370300	Ncaninum_LIV_000370300	Ncaninum_LIV_000370300.1	protein_coding	0	0	0	2	1	0	0	0	0	0	0	0	0	1
Ncaninum_LIV_000371700	Ncaninum_LIV_000371700	Ncaninum_LIV_000371700.1	protein_coding	0	0	0	2	1	0	0	0	0	0	0	0	0	1
Ncaninum_LIV_000374000	Ncaninum_LIV_000374000	Ncaninum_LIV_000374000.1	protein_coding	0	0	0	2	0	0	2	0	0	0	0	0	0	0
Ncaninum_LIV_000375700	Ncaninum_LIV_000375700	Ncaninum_LIV_000375700.1	protein_coding	0	0	0	2	1	0	1	0	0	0	0	0	0	0
Ncaninum_LIV_000377100	Ncaninum_LIV_000377100	Ncaninum_LIV_000377100.1	protein_coding	0	0	0	2	2	0	0	0	0	0	0	0	0	0
Ncaninum_LIV_000377200	Ncaninum_LIV_000377200	Ncaninum_LIV_000377200.1	protein_coding	0	0	0	2	1	0	0	0	0	0	0	0	0	1
Ncaninum_LIV_000377400	Ncaninum_LIV_000377400	Ncaninum_LIV_000377400.1	protein_coding	0	0	0	2	1	0	0	0	0	0	0	0	0	1
Ncaninum_LIV_000377500	Ncaninum_LIV_000377500	Ncaninum_LIV_000377500.1	protein_coding	0	0	0	2	1	0	1	0	0	0	0	0	0	0
Ncaninum_LIV_000377600	Ncaninum_LIV_000377600	Ncaninum_LIV_000377600.1	protein_coding	0	0	0	2	0	0	1	0	0	0	0	0	0	1
Ncaninum_LIV_000377700	Ncaninum_LIV_000377700	Ncaninum_LIV_000377700.1	protein_coding	0	0	0	2	0	0	0	0	0	0	0	0	0	2
Ncaninum_LIV_000378100	Ncaninum_LIV_000378100	Ncaninum_LIV_000378100.1	protein_coding	0	0	0	2	0	0	2	0	0	0	0	0	0	0
Ncaninum_LIV_000378500	Ncaninum_LIV_000378500	Ncaninum_LIV_000378500.1	protein_coding	0	0	0	2	1	0	0	0	0	0	0	0	0	1
Ncaninum_LIV_000378800	Ncaninum_LIV_000378800	Ncaninum_LIV_000378800.1	protein_coding	0	0	0	2	2	0	0	0	0	0	0	0	0	0
Ncaninum_LIV_000385700	Ncaninum_LIV_000385700	Ncaninum_LIV_000385700.1	protein_coding	0	0	0	2	2	0	0	0	0	0	0	0	0	0
Ncaninum_LIV_000385800	Ncaninum_LIV_000385800	Ncaninum_LIV_000385800.1	protein_coding	0	0	0	2	0	0	2	0	0	0	0	0	0	0
Ncaninum_LIV_000385900	Ncaninum_LIV_000385900	Ncaninum_LIV_000385900.1	protein_coding	0	0	0	2	2	0	0	0	0	0	0	0	0	0
Ncaninum_LIV_000403200	Ncaninum_LIV_000403200	Ncaninum_LIV_000403200.1	protein_coding	0	0	0	2	0	0	0	0	0	0	0	0	0	2
Ncaninum_LIV_000403300	Ncaninum_LIV_000403300	Ncaninum_LIV_000403300.1	protein_coding	0	0	0	2	2	0	0	0	0	0	0	0	0	0
Ncaninum_LIV_000444000	Ncaninum_LIV_000444000	Ncaninum_LIV_000444000.1	protein_coding	0	0	0	2	2	0	0	0	0	0	0	0	0	0
Ncaninum_LIV_000453200	Ncaninum_LIV_000453200	Ncaninum_LIV_000453200.1	protein_coding	0	0	0	2	1	0	1	0	0	0	0	0	0	0
Ncaninum_LIV_000463600	Ncaninum_LIV_000463600	Ncaninum_LIV_000463600.1	protein_coding	0	0	0	2	0	0	2	0	0	0	0	0	0	0
Ncaninum_LIV_000526700	Ncaninum_LIV_000526700	Ncaninum_LIV_000526700:snRNA	snRNA	0	0	0	2	2	0	0	0	0	0	0	0	0	0
Ncaninum_LIV_000526800	Ncaninum_LIV_000526800	Ncaninum_LIV_000526800.1	protein_coding	0	0	0	2	2	0	0	0	0	0	0	0	0	0
Ncaninum_LIV_000526900	Ncaninum_LIV_000526900	Ncaninum_LIV_000526900.1	protein_coding	0	0	0	2	2	0	0	0	0	0	0	0	0	0
Ncaninum_LIV_000527700	Ncaninum_LIV_000527700	Ncaninum_LIV_000527700.1	protein_coding	0	0	0	2	0	0	0	0	0	0	0	0	0	2
Ncaninum_LIV_000545700	Ncaninum_LIV_000545700	Ncaninum_LIV_000545700.1	protein_coding	0	0	0	2	2	0	0	0	0	0	0	0	0	0
Ncaninum_LIV_000545800	Ncaninum_LIV_000545800	Ncaninum_LIV_000545800.1	protein_coding	0	0	0	2	2	0	0	0	0	0	0	0	0	0
Ncaninum_LIV_000554100	Ncaninum_LIV_000554100	Ncaninum_LIV_000554100.1	protein_coding	0	0	0	2	0	0	0	0	0	0	0	0	0	2
Ncaninum_LIV_000554200	Ncaninum_LIV_000554200	Ncaninum_LIV_000554200.1	protein_coding	0	0	0	2	0	0	2	0	0	0	0	0	0	0
Ncaninum_LIV_000585900	Ncaninum_LIV_000585900	Ncaninum_LIV_000585900.1	protein_coding	0	0	0	2	1	0	0	0	0	0	0	0	0	1
Ncaninum_LIV_000604800	Ncaninum_LIV_000604800	Ncaninum_LIV_000604800.1	protein_coding	0	0	0	2	1	0	0	0	0	0	0	0	0	1
Ncaninum_LIV_000649200	Ncaninum_LIV_000649200	Ncaninum_LIV_000649200.1	protein_coding	0	0	0	2	1	0	0	0	0	0	0	0	0	1
Ncaninum_LIV_000649300	Ncaninum_LIV_000649300	Ncaninum_LIV_000649300.1	protein_coding	0	0	0	2	1	0	1	0	0	0	0	0	0	0
Ncaninum_LIV_000653100	Ncaninum_LIV_000653100	Ncaninum_LIV_000653100.1	protein_coding	0	0	0	2	0	0	2	0	0	0	0	0	0	0
Ncaninum_LIV_000668900	Ncaninum_LIV_000668900	Ncaninum_LIV_000668900.1	protein_coding	0	0	0	2	0	0	2	0	0	0	0	0	0	0
Ncaninum_LIV_000669900	Ncaninum_LIV_000669900	Ncaninum_LIV_000669900.1	protein_coding	0	0	0	2	2	0	0	0	0	0	0	0	0	0
Ncaninum_LIV_000670000	Ncaninum_LIV_000670000	Ncaninum_LIV_000670000:tRNA	protein_coding	0	0	0	2	2	0	0	0	0	0	0	0	0	0
Ncaninum_LIV_000670100	Ncaninum_LIV_000670100	Ncaninum_LIV_000670100.1	protein_coding	0	0	0	2	2	0	0	0	0	0	0	0	0	0
Ncaninum_LIV_000701400	Ncaninum_LIV_000701400	Ncaninum_LIV_000701400.1	protein_coding	0	0	0	2	1	0	1	0	0	0	0	0	0	0
Ncaninum_LIV_000715800	Ncaninum_LIV_000715800	Ncaninum_LIV_000715800.1	protein_coding	0	0	0	2	2	0	0	0	0	0	0	0	0	0
Ncaninum_LIV_000732500:pseudogene	Ncaninum_LIV_000732500:pseudogene	Ncaninum_LIV_000732500.1	transcribed_processed_pseudogene	0	0	0	2	1	0	0	0	0	0	0	0	0	1
Ncaninum_LIV_000774800	Ncaninum_LIV_000774800	Ncaninum_LIV_000774800.1	protein_coding	0	0	0	2	0	0	1	0	0	0	0	0	0	1
Ncaninum_LIV_000774900	Ncaninum_LIV_000774900	Ncaninum_LIV_000774900.1	protein_coding	0	0	0	2	1	0	0	0	0	0	0	0	0	1
Ncaninum_LIV_000775000	Ncaninum_LIV_000775000	Ncaninum_LIV_000775000.1	protein_coding	0	0	0	2	1	0	0	0	0	0	0	0	0	1
Ncaninum_LIV_000775100	Ncaninum_LIV_000775100	Ncaninum_LIV_000775100.1	protein_coding	0	0	0	2	1	0	0	0	0	0	0	0	0	1
Ncaninum_LIV_000775200	Ncaninum_LIV_000775200	Ncaninum_LIV_000775200.1	protein_coding	0	0	0	2	0	0	1	0	0	0	0	0	0	1
Ncaninum_LIV_000775400	Ncaninum_LIV_000775400	Ncaninum_LIV_000775400.1	protein_coding	0	0	0	2	2	0	0	0	0	0	0	0	0	0
Ncaninum_LIV_000775500	Ncaninum_LIV_000775500	Ncaninum_LIV_000775500.1	protein_coding	0	0	0	2	1	0	0	0	0	0	0	0	0	1
Ncaninum_LIV_000775600	Ncaninum_LIV_000775600	Ncaninum_LIV_000775600.1	protein_coding	0	0	0	2	0	0	2	0	0	0	0	0	0	0
Ncaninum_LIV_000775700	Ncaninum_LIV_000775700	Ncaninum_LIV_000775700.1	protein_coding	0	0	0	2	1	0	0	0	0	0	0	0	0	1
Ncaninum_LIV_000775800	Ncaninum_LIV_000775800	Ncaninum_LIV_000775800.1	protein_coding	0	0	0	2	1	0	1	0	0	0	0	0	0	0
Ncaninum_LIV_000775900	Ncaninum_LIV_000775900	Ncaninum_LIV_000775900.1	protein_coding	0	0	0	2	0	0	2	0	0	0	0	0	0	0
Ncaninum_LIV_000776100	Ncaninum_LIV_000776100	Ncaninum_LIV_000776100.1	protein_coding	0	0	0	2	0	0	0	0	0	0	0	0	0	2
Ncaninum_LIV_000776200	Ncaninum_LIV_000776200	Ncaninum_LIV_000776200.1	protein_coding	0	0	0	2	1	0	0	0	0	0	0	0	0	1
Ncaninum_LIV_000780700:pseudogene	Ncaninum_LIV_000780700:pseudogene	Ncaninum_LIV_000780700.1	transcribed_processed_pseudogene	0	0	0	2	0	0	0	0	0	0	0	0	0	2
Ncaninum_LIV_000780800:pseudogene	Ncaninum_LIV_000780800:pseudogene	Ncaninum_LIV_000780800.1	transcribed_processed_pseudogene	0	0	0	2	0	0	0	0	0	0	0	0	0	2
Ncaninum_LIV_000780900:pseudogene	Ncaninum_LIV_000780900:pseudogene	Ncaninum_LIV_000780900.1	transcribed_processed_pseudogene	0	0	0	2	0	0	0	0	0	0	0	0	0	2
Ncaninum_LIV_000781000:pseudogene	Ncaninum_LIV_000781000:pseudogene	Ncaninum_LIV_000781000.1	transcribed_processed_pseudogene	0	0	0	2	0	0	0	0	0	0	0	0	0	2
Ncaninum_LIV_000781100:pseudogene	Ncaninum_LIV_000781100:pseudogene	Ncaninum_LIV_000781100.1	transcribed_processed_pseudogene	0	0	0	2	1	0	0	0	0	0	0	0	0	1
Ncaninum_LIV_000781200:pseudogene	Ncaninum_LIV_000781200:pseudogene	Ncaninum_LIV_000781200.1	transcribed_processed_pseudogene	0	0	0	2	2	0	0	0	0	0	0	0	0	0
Ncaninum_LIV_000783800	Ncaninum_LIV_000783800	Ncaninum_LIV_000783800.1	protein_coding	0	0	0	2	0	0	0	0	0	0	0	0	0	2
Ncaninum_LIV_000006100:pseudogene	null	Ncaninum_LIV_000068600:pseudogene	pseudogene	0	0	0	1	1	0	0	0	0	0	0	0	0	0
Ncaninum_LIV_000006100:pseudogene	null	Ncaninum_LIV_000087000:pseudogene	pseudogene	0	0	0	1	0	0	0	0	0	0	0	0	0	1
Ncaninum_LIV_000006100:pseudogene	null	Ncaninum_LIV_000103900:pseudogene	pseudogene	0	0	0	1	0	0	0	0	0	0	0	0	0	1
Ncaninum_LIV_000006100:pseudogene	null	Ncaninum_LIV_000214800:pseudogene	pseudogene	0	0	0	1	0	0	0	0	0	0	0	0	0	1
Ncaninum_LIV_000006100:pseudogene	null	Ncaninum_LIV_000316500:pseudogene	pseudogene	0	0	0	1	1	0	0	0	0	0	0	0	0	0
Ncaninum_LIV_000006100:pseudogene	null	Ncaninum_LIV_000361600:pseudogene	pseudogene	0	0	0	1	1	0	0	0	0	0	0	0	0	0
Ncaninum_LIV_000006100:pseudogene	null	Ncaninum_LIV_000393300:pseudogene	pseudogene	0	0	0	1	1	0	0	0	0	0	0	0	0	0
Ncaninum_LIV_000006100:pseudogene	null	Ncaninum_LIV_000557800:pseudogene	pseudogene	0	0	0	1	1	0	0	0	0	0	0	0	0	0
Ncaninum_LIV_000006100:pseudogene	null	Ncaninum_LIV_000644500:pseudogene	pseudogene	0	0	0	1	1	0	0	0	0	0	0	0	0	0
Ncaninum_LIV_000006100:pseudogene	null	Ncaninum_LIV_000674000:pseudogene	pseudogene	0	0	0	1	1	0	0	0	0	0	0	0	0	0
Ncaninum_LIV_000006100:pseudogene	null	Ncaninum_LIV_000702500:pseudogene	pseudogene	0	0	0	1	1	0	0	0	0	0	0	0	0	0
Ncaninum_LIV_000006200	Ncaninum_LIV_000006200	Ncaninum_LIV_000006200.1	protein_coding	0	0	0	1	1	0	0	0	0	0	0	0	0	0
Ncaninum_LIV_000006300	Ncaninum_LIV_000006300	Ncaninum_LIV_000006300.1	protein_coding	0	0	0	1	0	0	0	0	0	0	0	0	0	1
Ncaninum_LIV_000010100	Ncaninum_LIV_000010100	Ncaninum_LIV_000010100.1	protein_coding	0	0	0	1	1	0	0	0	0	0	0	0	0	0
Ncaninum_LIV_000010200	Ncaninum_LIV_000010200	Ncaninum_LIV_000010200.1	protein_coding	0	0	0	1	1	0	0	0	0	0	0	0	0	0
Ncaninum_LIV_000015100	Ncaninum_LIV_000015100	Ncaninum_LIV_000015100.1	protein_coding	0	0	0	1	1	0	0	0	0	0	0	0	0	0
Ncaninum_LIV_000016100	Ncaninum_LIV_000016100	Ncaninum_LIV_000016100.1	protein_coding	0	0	0	1	0	0	0	0	0	0	0	0	0	1
Ncaninum_LIV_000016200	Ncaninum_LIV_000016200	Ncaninum_LIV_000016200.1	protein_coding	0	0	0	1	1	0	0	0	0	0	0	0	0	0
Ncaninum_LIV_000016400	Ncaninum_LIV_000016400	Ncaninum_LIV_000016400.1	protein_coding	0	0	0	1	0	0	1	0	0	0	0	0	0	0
Ncaninum_LIV_000022100	Ncaninum_LIV_000022100	Ncaninum_LIV_000022100.1	protein_coding	0	0	0	1	1	0	0	0	0	0	0	0	0	0
Ncaninum_LIV_000022200	Ncaninum_LIV_000022200	Ncaninum_LIV_000022200.1	protein_coding	0	0	0	1	0	0	0	0	0	0	0	0	0	1
Ncaninum_LIV_000022600	Ncaninum_LIV_000022600	Ncaninum_LIV_000022600.1	protein_coding	0	0	0	1	0	0	1	0	0	0	0	0	0	0
Ncaninum_LIV_000030100	Ncaninum_LIV_000030100	Ncaninum_LIV_000030100.1	protein_coding	0	0	0	1	1	0	0	0	0	0	0	0	0	0
Ncaninum_LIV_000030200	Ncaninum_LIV_000030200	Ncaninum_LIV_000030200.1	protein_coding	0	0	0	1	0	0	0	0	0	0	0	0	0	1
Ncaninum_LIV_000030800	Ncaninum_LIV_000030800	Ncaninum_LIV_000030800.1	protein_coding	0	0	0	1	0	0	1	0	0	0	0	0	0	0
Ncaninum_LIV_000034100	Ncaninum_LIV_000034100	Ncaninum_LIV_000034100.1	protein_coding	0	0	0	1	1	0	0	0	0	0	0	0	0	0
Ncaninum_LIV_000034200	Ncaninum_LIV_000034200	Ncaninum_LIV_000034200.1	protein_coding	0	0	0	1	0	0	0	0	0	0	0	0	0	1
Ncaninum_LIV_000034600	Ncaninum_LIV_000034600	Ncaninum_LIV_000034600.1	protein_coding	0	0	0	1	0	0	0	0	0	0	0	0	0	1
Ncaninum_LIV_000034700	Ncaninum_LIV_000034700	Ncaninum_LIV_000034700.1	protein_coding	0	0	0	1	0	0	0	0	0	0	0	0	0	1
Ncaninum_LIV_000038400	Ncaninum_LIV_000038400	Ncaninum_LIV_000038400.1	protein_coding	0	0	0	1	1	0	0	0	0	0	0	0	0	0
Ncaninum_LIV_000038500	Ncaninum_LIV_000038500	Ncaninum_LIV_000038500.1	protein_coding	0	0	0	1	1	0	0	0	0	0	0	0	0	0
Ncaninum_LIV_000039100	Ncaninum_LIV_000039100	Ncaninum_LIV_000039100.1	protein_coding	0	0	0	1	1	0	0	0	0	0	0	0	0	0
Ncaninum_LIV_000039200	Ncaninum_LIV_000039200	Ncaninum_LIV_000039200:tRNA	protein_coding	0	0	0	1	1	0	0	0	0	0	0	0	0	0
Ncaninum_LIV_000039300	Ncaninum_LIV_000039300	Ncaninum_LIV_000039300.1	protein_coding	0	0	0	1	0	0	1	0	0	0	0	0	0	0
Ncaninum_LIV_000039400	Ncaninum_LIV_000039400	Ncaninum_LIV_000039400.1	protein_coding	0	0	0	1	1	0	0	0	0	0	0	0	0	0
Ncaninum_LIV_000045000	Ncaninum_LIV_000045000	Ncaninum_LIV_000045000.1	protein_coding	0	0	0	1	0	0	1	0	0	0	0	0	0	0
Ncaninum_LIV_000045700	Ncaninum_LIV_000045700	Ncaninum_LIV_000045700.1	protein_coding	0	0	0	1	0	0	1	0	0	0	0	0	0	0
Ncaninum_LIV_000045800	Ncaninum_LIV_000045800	Ncaninum_LIV_000045800.1	protein_coding	0	0	0	1	0	0	0	0	0	0	0	0	0	1
Ncaninum_LIV_000046400	Ncaninum_LIV_000046400	Ncaninum_LIV_000046400.1	protein_coding	0	0	0	1	1	0	0	0	0	0	0	0	0	0
Ncaninum_LIV_000046500	Ncaninum_LIV_000046500	Ncaninum_LIV_000046500.1	protein_coding	0	0	0	1	0	0	1	0	0	0	0	0	0	0
Ncaninum_LIV_000046600	Ncaninum_LIV_000046600	Ncaninum_LIV_000046600.1	protein_coding	0	0	0	1	1	0	0	0	0	0	0	0	0	0
Ncaninum_LIV_000057600	Ncaninum_LIV_000057600	Ncaninum_LIV_000057600.1	protein_coding	0	0	0	1	0	0	1	0	0	0	0	0	0	0
Ncaninum_LIV_000057700	Ncaninum_LIV_000057700	Ncaninum_LIV_000057700.1	protein_coding	0	0	0	1	1	0	0	0	0	0	0	0	0	0
Ncaninum_LIV_000065300	Ncaninum_LIV_000065300	Ncaninum_LIV_000065300.1	protein_coding	0	0	0	1	0	0	0	0	0	0	0	0	0	1
Ncaninum_LIV_000065400	Ncaninum_LIV_000065400	Ncaninum_LIV_000065400.1	protein_coding	0	0	0	1	0	0	1	0	0	0	0	0	0	0
Ncaninum_LIV_000068600:pseudogene	Ncaninum_LIV_000068600:pseudogene	Ncaninum_LIV_000068600.1	transcribed_processed_pseudogene	0	0	0	1	1	0	0	0	0	0	0	0	0	0
Ncaninum_LIV_000068700	Ncaninum_LIV_000068700	Ncaninum_LIV_000068700.1	protein_coding	0	0	0	1	0	0	1	0	0	0	0	0	0	0
Ncaninum_LIV_000068800	Ncaninum_LIV_000068800	Ncaninum_LIV_000068800.1	protein_coding	0	0	0	1	1	0	0	0	0	0	0	0	0	0
Ncaninum_LIV_000072500	Ncaninum_LIV_000072500	Ncaninum_LIV_000072500.1	protein_coding	0	0	0	1	0	0	1	0	0	0	0	0	0	0
Ncaninum_LIV_000073000	Ncaninum_LIV_000073000	Ncaninum_LIV_000073000.1	protein_coding	0	0	0	1	0	0	0	0	0	0	0	0	0	1
Ncaninum_LIV_000073100	Ncaninum_LIV_000073100	Ncaninum_LIV_000073100.1	protein_coding	0	0	0	1	1	0	0	0	0	0	0	0	0	0
Ncaninum_LIV_000073200	Ncaninum_LIV_000073200	Ncaninum_LIV_000073200.1	protein_coding	0	0	0	1	1	0	0	0	0	0	0	0	0	0
Ncaninum_LIV_000073300	Ncaninum_LIV_000073300	Ncaninum_LIV_000073300.1	protein_coding	0	0	0	1	1	0	0	0	0	0	0	0	0	0
Ncaninum_LIV_000073400	Ncaninum_LIV_000073400	Ncaninum_LIV_000073400.1	protein_coding	0	0	0	1	0	0	1	0	0	0	0	0	0	0
Ncaninum_LIV_000076000	Ncaninum_LIV_000076000	Ncaninum_LIV_000076000.1	protein_coding	0	0	0	1	0	0	0	0	0	0	0	0	0	1
Ncaninum_LIV_000076100	Ncaninum_LIV_000076100	Ncaninum_LIV_000076100.1	protein_coding	0	0	0	1	0	0	1	0	0	0	0	0	0	0
Ncaninum_LIV_000076200	Ncaninum_LIV_000076200	Ncaninum_LIV_000076200.1	protein_coding	0	0	0	1	1	0	0	0	0	0	0	0	0	0
Ncaninum_LIV_000079500	Ncaninum_LIV_000079500	Ncaninum_LIV_000079500.1	protein_coding	0	0	0	1	1	0	0	0	0	0	0	0	0	0
Ncaninum_LIV_000083100	Ncaninum_LIV_000083100	Ncaninum_LIV_000083100.1	protein_coding	0	0	0	1	0	0	1	0	0	0	0	0	0	0
Ncaninum_LIV_000084900	Ncaninum_LIV_000084900	Ncaninum_LIV_000084900.1	protein_coding	0	0	0	1	0	0	0	0	0	0	0	0	0	1
Ncaninum_LIV_000085000	Ncaninum_LIV_000085000	Ncaninum_LIV_000085000.1	protein_coding	0	0	0	1	1	0	0	0	0	0	0	0	0	0
Ncaninum_LIV_000085100	Ncaninum_LIV_000085100	Ncaninum_LIV_000085100.1	protein_coding	0	0	0	1	0	0	1	0	0	0	0	0	0	0
Ncaninum_LIV_000086700	Ncaninum_LIV_000086700	Ncaninum_LIV_000086700.1	protein_coding	0	0	0	1	1	0	0	0	0	0	0	0	0	0
Ncaninum_LIV_000086900	Ncaninum_LIV_000086900	Ncaninum_LIV_000086900.1	protein_coding	0	0	0	1	1	0	0	0	0	0	0	0	0	0
Ncaninum_LIV_000087000:pseudogene	Ncaninum_LIV_000087000:pseudogene	Ncaninum_LIV_000087000.1	transcribed_processed_pseudogene	0	0	0	1	1	0	0	0	0	0	0	0	0	0
Ncaninum_LIV_000093600	Ncaninum_LIV_000093600	Ncaninum_LIV_000093600.1	protein_coding	0	0	0	1	0	0	0	0	0	0	0	0	0	1
Ncaninum_LIV_000093800	Ncaninum_LIV_000093800	Ncaninum_LIV_000093800.1	protein_coding	0	0	0	1	0	0	0	0	0	0	0	0	0	1
Ncaninum_LIV_000095600	Ncaninum_LIV_000095600	Ncaninum_LIV_000095600.1	protein_coding	0	0	0	1	1	0	0	0	0	0	0	0	0	0
Ncaninum_LIV_000095800	Ncaninum_LIV_000095800	Ncaninum_LIV_000095800.1	protein_coding	0	0	0	1	1	0	0	0	0	0	0	0	0	0
Ncaninum_LIV_000097000	Ncaninum_LIV_000097000	Ncaninum_LIV_000097000.1	protein_coding	0	0	0	1	1	0	0	0	0	0	0	0	0	0
Ncaninum_LIV_000097100	Ncaninum_LIV_000097100	Ncaninum_LIV_000097100.1	protein_coding	0	0	0	1	0	0	0	0	0	0	0	0	0	1
Ncaninum_LIV_000097300	Ncaninum_LIV_000097300	Ncaninum_LIV_000097300.1	protein_coding	0	0	0	1	1	0	0	0	0	0	0	0	0	0
Ncaninum_LIV_000098300	Ncaninum_LIV_000098300	Ncaninum_LIV_000098300.1	protein_coding	0	0	0	1	1	0	0	0	0	0	0	0	0	0
Ncaninum_LIV_000098400	Ncaninum_LIV_000098400	Ncaninum_LIV_000098400.1	protein_coding	0	0	0	1	1	0	0	0	0	0	0	0	0	0
Ncaninum_LIV_000099900	Ncaninum_LIV_000099900	Ncaninum_LIV_000099900.1	protein_coding	0	0	0	1	0	0	0	0	0	0	0	0	0	1
Ncaninum_LIV_000103700	Ncaninum_LIV_000103700	Ncaninum_LIV_000103700.1	protein_coding	0	0	0	1	0	0	0	0	0	0	0	0	0	1
Ncaninum_LIV_000103800	Ncaninum_LIV_000103800	Ncaninum_LIV_000103800.1	protein_coding	0	0	0	1	0	0	0	0	0	0	0	0	0	1
Ncaninum_LIV_000103900:pseudogene	Ncaninum_LIV_000103900:pseudogene	Ncaninum_LIV_000103900.1	transcribed_processed_pseudogene	0	0	0	1	0	0	0	0	0	0	0	0	0	1
Ncaninum_LIV_000109500	Ncaninum_LIV_000109500	Ncaninum_LIV_000109500.1	protein_coding	0	0	0	1	0	0	0	0	0	0	0	0	0	1
Ncaninum_LIV_000109600	Ncaninum_LIV_000109600	Ncaninum_LIV_000109600.1	protein_coding	0	0	0	1	0	0	0	0	0	0	0	0	0	1
Ncaninum_LIV_000117300	Ncaninum_LIV_000117300	Ncaninum_LIV_000117300.1	protein_coding	0	0	0	1	0	0	1	0	0	0	0	0	0	0
Ncaninum_LIV_000132700	Ncaninum_LIV_000132700	Ncaninum_LIV_000132700.1	protein_coding	0	0	0	1	0	0	0	0	0	0	0	0	0	1
Ncaninum_LIV_000132800	Ncaninum_LIV_000132800	Ncaninum_LIV_000132800:tRNA	protein_coding	0	0	0	1	1	0	0	0	0	0	0	0	0	0
Ncaninum_LIV_000134600	Ncaninum_LIV_000134600	Ncaninum_LIV_000134600.1	protein_coding	0	0	0	1	1	0	0	0	0	0	0	0	0	0
Ncaninum_LIV_000134700	Ncaninum_LIV_000134700	Ncaninum_LIV_000134700.1	protein_coding	0	0	0	1	0	0	1	0	0	0	0	0	0	0
Ncaninum_LIV_000134800	Ncaninum_LIV_000134800	Ncaninum_LIV_000134800.1	protein_coding	0	0	0	1	0	0	0	0	0	0	0	0	0	1
Ncaninum_LIV_000135400	Ncaninum_LIV_000135400	Ncaninum_LIV_000135400.1	protein_coding	0	0	0	1	1	0	0	0	0	0	0	0	0	0
Ncaninum_LIV_000135500	Ncaninum_LIV_000135500	Ncaninum_LIV_000135500.1	protein_coding	0	0	0	1	0	0	0	0	0	0	0	0	0	1
Ncaninum_LIV_000137600	Ncaninum_LIV_000137600	Ncaninum_LIV_000137600.1	protein_coding	0	0	0	1	1	0	0	0	0	0	0	0	0	0
Ncaninum_LIV_000139800	Ncaninum_LIV_000139800	Ncaninum_LIV_000139800.1	protein_coding	0	0	0	1	0	0	0	0	0	0	0	0	0	1
Ncaninum_LIV_000140000	Ncaninum_LIV_000140000	Ncaninum_LIV_000140000.1	protein_coding	0	0	0	1	0	0	0	0	0	0	0	0	0	1
Ncaninum_LIV_000150300	Ncaninum_LIV_000150300	Ncaninum_LIV_000150300.1	protein_coding	0	0	0	1	0	0	1	0	0	0	0	0	0	0
Ncaninum_LIV_000152700	Ncaninum_LIV_000152700	Ncaninum_LIV_000152700.1	protein_coding	0	0	0	1	0	0	1	0	0	0	0	0	0	0
Ncaninum_LIV_000152800	Ncaninum_LIV_000152800	Ncaninum_LIV_000152800.1	protein_coding	0	0	0	1	1	0	0	0	0	0	0	0	0	0
Ncaninum_LIV_000157500	Ncaninum_LIV_000157500	Ncaninum_LIV_000157500.1	protein_coding	0	0	0	1	0	0	1	0	0	0	0	0	0	0
Ncaninum_LIV_000158600	Ncaninum_LIV_000158600	Ncaninum_LIV_000158600.1	protein_coding	0	0	0	1	0	0	1	0	0	0	0	0	0	0
Ncaninum_LIV_000158700	Ncaninum_LIV_000158700	Ncaninum_LIV_000158700.1	protein_coding	0	0	0	1	1	0	0	0	0	0	0	0	0	0
Ncaninum_LIV_000163000	Ncaninum_LIV_000163000	Ncaninum_LIV_000163000.1	protein_coding	0	0	0	1	0	0	1	0	0	0	0	0	0	0
Ncaninum_LIV_000164200	Ncaninum_LIV_000164200	Ncaninum_LIV_000164200.1	protein_coding	0	0	0	1	0	0	0	0	0	0	0	0	0	1
Ncaninum_LIV_000164400	Ncaninum_LIV_000164400	Ncaninum_LIV_000164400.1	protein_coding	0	0	0	1	0	0	0	0	0	0	0	0	0	1
Ncaninum_LIV_000167500	Ncaninum_LIV_000167500	Ncaninum_LIV_000167500.1	protein_coding	0	0	0	1	0	0	1	0	0	0	0	0	0	0
Ncaninum_LIV_000167600	Ncaninum_LIV_000167600	Ncaninum_LIV_000167600.1	protein_coding	0	0	0	1	1	0	0	0	0	0	0	0	0	0
Ncaninum_LIV_000174200	Ncaninum_LIV_000174200	Ncaninum_LIV_000174200.1	protein_coding	0	0	0	1	1	0	0	0	0	0	0	0	0	0
Ncaninum_LIV_000174300	Ncaninum_LIV_000174300	Ncaninum_LIV_000174300.1	protein_coding	0	0	0	1	1	0	0	0	0	0	0	0	0	0
Ncaninum_LIV_000179500	Ncaninum_LIV_000179500	Ncaninum_LIV_000179500.1	protein_coding	0	0	0	1	0	0	1	0	0	0	0	0	0	0
Ncaninum_LIV_000180500	Ncaninum_LIV_000180500	Ncaninum_LIV_000180500.1	protein_coding	0	0	0	1	1	0	0	0	0	0	0	0	0	0
Ncaninum_LIV_000192200	Ncaninum_LIV_000192200	Ncaninum_LIV_000192200.1	protein_coding	0	0	0	1	0	0	0	0	0	0	0	0	0	1
Ncaninum_LIV_000192300	Ncaninum_LIV_000192300	Ncaninum_LIV_000192300.1	protein_coding	0	0	0	1	0	0	1	0	0	0	0	0	0	0
Ncaninum_LIV_000192400	Ncaninum_LIV_000192400	Ncaninum_LIV_000192400.1	protein_coding	0	0	0	1	0	0	0	0	0	0	0	0	0	1
Ncaninum_LIV_000195500	Ncaninum_LIV_000195500	Ncaninum_LIV_000195500.1	protein_coding	0	0	0	1	0	0	0	0	0	0	0	0	0	1
Ncaninum_LIV_000195600	Ncaninum_LIV_000195600	Ncaninum_LIV_000195600.1	protein_coding	0	0	0	1	0	0	0	0	0	0	0	0	0	1
Ncaninum_LIV_000198400	Ncaninum_LIV_000198400	Ncaninum_LIV_000198400.1	protein_coding	0	0	0	1	1	0	0	0	0	0	0	0	0	0
Ncaninum_LIV_000198600	Ncaninum_LIV_000198600	Ncaninum_LIV_000198600.1	protein_coding	0	0	0	1	1	0	0	0	0	0	0	0	0	0
Ncaninum_LIV_000199100	Ncaninum_LIV_000199100	Ncaninum_LIV_000199100.1	protein_coding	0	0	0	1	1	0	0	0	0	0	0	0	0	0
Ncaninum_LIV_000200400	Ncaninum_LIV_000200400	Ncaninum_LIV_000200400.1	protein_coding	0	0	0	1	1	0	0	0	0	0	0	0	0	0
Ncaninum_LIV_000201900	Ncaninum_LIV_000201900	Ncaninum_LIV_000201900.1	protein_coding	0	0	0	1	0	0	0	0	0	0	0	0	0	1
Ncaninum_LIV_000202100	Ncaninum_LIV_000202100	Ncaninum_LIV_000202100.1	protein_coding	0	0	0	1	0	0	1	0	0	0	0	0	0	0
Ncaninum_LIV_000202500	Ncaninum_LIV_000202500	Ncaninum_LIV_000202500.1	protein_coding	0	0	0	1	0	0	0	0	0	0	0	0	0	1
Ncaninum_LIV_000202700	Ncaninum_LIV_000202700	Ncaninum_LIV_000202700:tRNA	protein_coding	0	0	0	1	1	0	0	0	0	0	0	0	0	0
Ncaninum_LIV_000202800	Ncaninum_LIV_000202800	Ncaninum_LIV_000202800.1	protein_coding	0	0	0	1	0	0	1	0	0	0	0	0	0	0
Ncaninum_LIV_000202900	Ncaninum_LIV_000202900	Ncaninum_LIV_000202900:tRNA	protein_coding	0	0	0	1	1	0	0	0	0	0	0	0	0	0
Ncaninum_LIV_000203000	Ncaninum_LIV_000203000	Ncaninum_LIV_000203000.1	protein_coding	0	0	0	1	0	0	1	0	0	0	0	0	0	0
Ncaninum_LIV_000203900	Ncaninum_LIV_000203900	Ncaninum_LIV_000203900.1	protein_coding	0	0	0	1	1	0	0	0	0	0	0	0	0	0
Ncaninum_LIV_000204000	Ncaninum_LIV_000204000	Ncaninum_LIV_000204000.1	protein_coding	0	0	0	1	1	0	0	0	0	0	0	0	0	0
Ncaninum_LIV_000204100	Ncaninum_LIV_000204100	Ncaninum_LIV_000204100.1	protein_coding	0	0	0	1	0	0	0	0	0	0	0	0	0	1
Ncaninum_LIV_000206400	Ncaninum_LIV_000206400	Ncaninum_LIV_000206400.1	protein_coding	0	0	0	1	0	0	0	0	0	0	0	0	0	1
Ncaninum_LIV_000206500	Ncaninum_LIV_000206500	Ncaninum_LIV_000206500.1	protein_coding	0	0	0	1	0	0	0	0	0	0	0	0	0	1
Ncaninum_LIV_000206600	Ncaninum_LIV_000206600	Ncaninum_LIV_000206600.1	protein_coding	0	0	0	1	0	0	0	0	0	0	0	0	0	1
Ncaninum_LIV_000207300	Ncaninum_LIV_000207300	Ncaninum_LIV_000207300.1	protein_coding	0	0	0	1	0	0	1	0	0	0	0	0	0	0
Ncaninum_LIV_000207400	Ncaninum_LIV_000207400	Ncaninum_LIV_000207400.1	protein_coding	0	0	0	1	1	0	0	0	0	0	0	0	0	0
Ncaninum_LIV_000210500	Ncaninum_LIV_000210500	Ncaninum_LIV_000210500.1	protein_coding	0	0	0	1	1	0	0	0	0	0	0	0	0	0
Ncaninum_LIV_000212900	Ncaninum_LIV_000212900	Ncaninum_LIV_000212900.1	protein_coding	0	0	0	1	0	0	1	0	0	0	0	0	0	0
Ncaninum_LIV_000213800	Ncaninum_LIV_000213800	Ncaninum_LIV_000213800.1	protein_coding	0	0	0	1	0	0	1	0	0	0	0	0	0	0
Ncaninum_LIV_000214400	Ncaninum_LIV_000214400	Ncaninum_LIV_000214400.1	protein_coding	0	0	0	1	1	0	0	0	0	0	0	0	0	0
Ncaninum_LIV_000214500	Ncaninum_LIV_000214500	Ncaninum_LIV_000214500.1	protein_coding	0	0	0	1	0	0	1	0	0	0	0	0	0	0
Ncaninum_LIV_000214700	Ncaninum_LIV_000214700	Ncaninum_LIV_000214700.1	protein_coding	0	0	0	1	1	0	0	0	0	0	0	0	0	0
Ncaninum_LIV_000214800:pseudogene	Ncaninum_LIV_000214800:pseudogene	Ncaninum_LIV_000214800.1	transcribed_processed_pseudogene	0	0	0	1	0	0	0	0	0	0	0	0	0	1
Ncaninum_LIV_000214900	Ncaninum_LIV_000214900	Ncaninum_LIV_000214900.1	protein_coding	0	0	0	1	0	0	1	0	0	0	0	0	0	0
Ncaninum_LIV_000215000	Ncaninum_LIV_000215000	Ncaninum_LIV_000215000.1	protein_coding	0	0	0	1	1	0	0	0	0	0	0	0	0	0
Ncaninum_LIV_000219700	Ncaninum_LIV_000219700	Ncaninum_LIV_000219700.1	protein_coding	0	0	0	1	0	0	1	0	0	0	0	0	0	0
Ncaninum_LIV_000219800	Ncaninum_LIV_000219800	Ncaninum_LIV_000219800.1	protein_coding	0	0	0	1	1	0	0	0	0	0	0	0	0	0
Ncaninum_LIV_000220500	Ncaninum_LIV_000220500	Ncaninum_LIV_000220500.1	protein_coding	0	0	0	1	0	0	0	0	0	0	0	0	0	1
Ncaninum_LIV_000220600	Ncaninum_LIV_000220600	Ncaninum_LIV_000220600.1	protein_coding	0	0	0	1	0	0	0	0	0	0	0	0	0	1
Ncaninum_LIV_000220700	Ncaninum_LIV_000220700	Ncaninum_LIV_000220700.1	protein_coding	0	0	0	1	0	0	1	0	0	0	0	0	0	0
Ncaninum_LIV_000222200	Ncaninum_LIV_000222200	Ncaninum_LIV_000222200.1	protein_coding	0	0	0	1	0	0	1	0	0	0	0	0	0	0
Ncaninum_LIV_000222500	Ncaninum_LIV_000222500	Ncaninum_LIV_000222500.1	protein_coding	0	0	0	1	0	0	1	0	0	0	0	0	0	0
Ncaninum_LIV_000222600	Ncaninum_LIV_000222600	Ncaninum_LIV_000222600.1	protein_coding	0	0	0	1	0	0	0	0	0	0	0	0	0	1
Ncaninum_LIV_000227400	Ncaninum_LIV_000227400	Ncaninum_LIV_000227400.1	protein_coding	0	0	0	1	0	0	0	0	0	0	0	0	0	1
Ncaninum_LIV_000227500	Ncaninum_LIV_000227500	Ncaninum_LIV_000227500.1	protein_coding	0	0	0	1	1	0	0	0	0	0	0	0	0	0
Ncaninum_LIV_000231500	Ncaninum_LIV_000231500	Ncaninum_LIV_000231500.1	protein_coding	0	0	0	1	0	0	0	0	0	0	0	0	0	1
Ncaninum_LIV_000232500	Ncaninum_LIV_000232500	Ncaninum_LIV_000232500.1	protein_coding	0	0	0	1	1	0	0	0	0	0	0	0	0	0
Ncaninum_LIV_000232600	Ncaninum_LIV_000232600	Ncaninum_LIV_000232600.1	protein_coding	0	0	0	1	1	0	0	0	0	0	0	0	0	0
Ncaninum_LIV_000237000	Ncaninum_LIV_000237000	Ncaninum_LIV_000237000.1	protein_coding	0	0	0	1	0	0	1	0	0	0	0	0	0	0
Ncaninum_LIV_000237100	Ncaninum_LIV_000237100	Ncaninum_LIV_000237100.1	protein_coding	0	0	0	1	0	0	0	0	0	0	0	0	0	1
Ncaninum_LIV_000237800	Ncaninum_LIV_000237800	Ncaninum_LIV_000237800:tRNA	protein_coding	0	0	0	1	0	0	0	0	0	0	0	0	0	1
Ncaninum_LIV_000238100	Ncaninum_LIV_000238100	Ncaninum_LIV_000238100.1	protein_coding	0	0	0	1	0	0	0	0	0	0	0	0	0	1
Ncaninum_LIV_000238200:pseudogene	Ncaninum_LIV_000238200:pseudogene	Ncaninum_LIV_000238200.1	transcribed_processed_pseudogene	0	0	0	1	0	0	0	0	1	0	0	0	0	0
Ncaninum_LIV_000238400	Ncaninum_LIV_000238400	Ncaninum_LIV_000238400.1	protein_coding	0	0	0	1	1	0	0	0	0	0	0	0	0	0
Ncaninum_LIV_000238500	Ncaninum_LIV_000238500	Ncaninum_LIV_000238500.1	protein_coding	0	0	0	1	0	0	0	0	0	0	0	0	0	1
Ncaninum_LIV_000242000	Ncaninum_LIV_000242000	Ncaninum_LIV_000242000.1	protein_coding	0	0	0	1	1	0	0	0	0	0	0	0	0	0
Ncaninum_LIV_000242100	Ncaninum_LIV_000242100	Ncaninum_LIV_000242100.1	protein_coding	0	0	0	1	1	0	0	0	0	0	0	0	0	0
Ncaninum_LIV_000246800	Ncaninum_LIV_000246800	Ncaninum_LIV_000246800.1	protein_coding	0	0	0	1	0	0	0	0	0	0	0	0	0	1
Ncaninum_LIV_000246900	Ncaninum_LIV_000246900	Ncaninum_LIV_000246900.1	protein_coding	0	0	0	1	1	0	0	0	0	0	0	0	0	0
Ncaninum_LIV_000263100	Ncaninum_LIV_000263100	Ncaninum_LIV_000263100.1	protein_coding	0	0	0	1	0	0	1	0	0	0	0	0	0	0
Ncaninum_LIV_000263200	Ncaninum_LIV_000263200	Ncaninum_LIV_000263200.1	protein_coding	0	0	0	1	0	0	0	0	0	0	0	0	0	1
Ncaninum_LIV_000268200	Ncaninum_LIV_000268200	Ncaninum_LIV_000268200.1	protein_coding	0	0	0	1	0	0	0	0	0	0	0	0	0	1
Ncaninum_LIV_000269200	Ncaninum_LIV_000269200	Ncaninum_LIV_000269200.1	protein_coding	0	0	0	1	0	0	0	0	0	0	0	0	0	1
Ncaninum_LIV_000269300	Ncaninum_LIV_000269300	Ncaninum_LIV_000269300.1	protein_coding	0	0	0	1	1	0	0	0	0	0	0	0	0	0
Ncaninum_LIV_000271100	Ncaninum_LIV_000271100	Ncaninum_LIV_000271100.1	protein_coding	0	0	0	1	1	0	0	0	0	0	0	0	0	0
Ncaninum_LIV_000271200	Ncaninum_LIV_000271200	Ncaninum_LIV_000271200.1	protein_coding	0	0	0	1	0	0	0	0	0	0	0	0	0	1
Ncaninum_LIV_000272000	Ncaninum_LIV_000272000	Ncaninum_LIV_000272000.1	protein_coding	0	0	0	1	1	0	0	0	0	0	0	0	0	0
Ncaninum_LIV_000272100	Ncaninum_LIV_000272100	Ncaninum_LIV_000272100.1	protein_coding	0	0	0	1	0	0	0	0	0	0	0	0	0	1
Ncaninum_LIV_000272200	Ncaninum_LIV_000272200	Ncaninum_LIV_000272200:rRNA	rRNA	0	0	0	1	1	0	0	0	0	0	0	0	0	0
Ncaninum_LIV_000272300	Ncaninum_LIV_000272300	Ncaninum_LIV_000272300.1	protein_coding	0	0	0	1	0	0	1	0	0	0	0	0	0	0
Ncaninum_LIV_000275700	Ncaninum_LIV_000275700	Ncaninum_LIV_000275700.1	protein_coding	0	0	0	1	0	0	1	0	0	0	0	0	0	0
Ncaninum_LIV_000280500	Ncaninum_LIV_000280500	Ncaninum_LIV_000280500.1	protein_coding	0	0	0	1	0	0	0	0	0	0	0	0	0	1
Ncaninum_LIV_000280600	Ncaninum_LIV_000280600	Ncaninum_LIV_000280600.1	protein_coding	0	0	0	1	0	0	0	0	0	0	0	0	0	1
Ncaninum_LIV_000282600	Ncaninum_LIV_000282600	Ncaninum_LIV_000282600.1	protein_coding	0	0	0	1	0	0	1	0	0	0	0	0	0	0
Ncaninum_LIV_000283200	Ncaninum_LIV_000283200	Ncaninum_LIV_000283200.1	protein_coding	0	0	0	1	0	0	1	0	0	0	0	0	0	0
Ncaninum_LIV_000295800	Ncaninum_LIV_000295800	Ncaninum_LIV_000295800.1	protein_coding	0	0	0	1	0	0	0	0	0	0	0	0	0	1
Ncaninum_LIV_000296300	Ncaninum_LIV_000296300	Ncaninum_LIV_000296300.1	protein_coding	0	0	0	1	1	0	0	0	0	0	0	0	0	0
Ncaninum_LIV_000296400	Ncaninum_LIV_000296400	Ncaninum_LIV_000296400.1	protein_coding	0	0	0	1	1	0	0	0	0	0	0	0	0	0
Ncaninum_LIV_000300100	Ncaninum_LIV_000300100	Ncaninum_LIV_000300100.1	protein_coding	0	0	0	1	0	0	1	0	0	0	0	0	0	0
Ncaninum_LIV_000305700	Ncaninum_LIV_000305700	Ncaninum_LIV_000305700.1	protein_coding	0	0	0	1	0	0	0	0	0	0	0	0	0	1
Ncaninum_LIV_000305800	Ncaninum_LIV_000305800	Ncaninum_LIV_000305800.1	protein_coding	0	0	0	1	0	0	1	0	0	0	0	0	0	0
Ncaninum_LIV_000307900	Ncaninum_LIV_000307900	Ncaninum_LIV_000307900.1	protein_coding	0	0	0	1	0	0	1	0	0	0	0	0	0	0
Ncaninum_LIV_000316600	Ncaninum_LIV_000316600	Ncaninum_LIV_000316600.1	protein_coding	0	0	0	1	0	0	0	0	0	0	0	0	0	1
Ncaninum_LIV_000316700	Ncaninum_LIV_000316700	Ncaninum_LIV_000316700.1	protein_coding	0	0	0	1	1	0	0	0	0	0	0	0	0	0
Ncaninum_LIV_000319300	Ncaninum_LIV_000319300	Ncaninum_LIV_000319300.1	protein_coding	0	0	0	1	0	0	1	0	0	0	0	0	0	0
Ncaninum_LIV_000320500	Ncaninum_LIV_000320500	Ncaninum_LIV_000320500.1	protein_coding	0	0	0	1	1	0	0	0	0	0	0	0	0	0
Ncaninum_LIV_000324700	Ncaninum_LIV_000324700	Ncaninum_LIV_000324700.1	protein_coding	0	0	0	1	1	0	0	0	0	0	0	0	0	0
Ncaninum_LIV_000324800	Ncaninum_LIV_000324800	Ncaninum_LIV_000324800.1	protein_coding	0	0	0	1	0	0	0	0	0	0	0	0	0	1
Ncaninum_LIV_000332700	Ncaninum_LIV_000332700	Ncaninum_LIV_000332700.1	protein_coding	0	0	0	1	1	0	0	0	0	0	0	0	0	0
Ncaninum_LIV_000348300	Ncaninum_LIV_000348300	Ncaninum_LIV_000348300.1	protein_coding	0	0	0	1	1	0	0	0	0	0	0	0	0	0
Ncaninum_LIV_000349600	Ncaninum_LIV_000349600	Ncaninum_LIV_000349600.1	protein_coding	0	0	0	1	0	0	1	0	0	0	0	0	0	0
Ncaninum_LIV_000349700	Ncaninum_LIV_000349700	Ncaninum_LIV_000349700.1	protein_coding	0	0	0	1	0	0	0	0	0	0	0	0	0	1
Ncaninum_LIV_000350200	Ncaninum_LIV_000350200	Ncaninum_LIV_000350200.1	protein_coding	0	0	0	1	0	0	1	0	0	0	0	0	0	0
Ncaninum_LIV_000351000	Ncaninum_LIV_000351000	Ncaninum_LIV_000351000.1	protein_coding	0	0	0	1	0	0	1	0	0	0	0	0	0	0
Ncaninum_LIV_000351200	Ncaninum_LIV_000351200	Ncaninum_LIV_000351200.1	protein_coding	0	0	0	1	1	0	0	0	0	0	0	0	0	0
Ncaninum_LIV_000351400	Ncaninum_LIV_000351400	Ncaninum_LIV_000351400:tRNA	protein_coding	0	0	0	1	0	0	0	0	0	0	0	0	0	1
Ncaninum_LIV_000353100	Ncaninum_LIV_000353100	Ncaninum_LIV_000353100.1	protein_coding	0	0	0	1	0	0	1	0	0	0	0	0	0	0
Ncaninum_LIV_000353200	Ncaninum_LIV_000353200	Ncaninum_LIV_000353200.1	protein_coding	0	0	0	1	0	0	0	0	0	0	0	0	0	1
Ncaninum_LIV_000355900	Ncaninum_LIV_000355900	Ncaninum_LIV_000355900.1	protein_coding	0	0	0	1	0	0	0	0	0	0	0	0	0	1
Ncaninum_LIV_000356200	Ncaninum_LIV_000356200	Ncaninum_LIV_000356200.1	protein_coding	0	0	0	1	0	0	0	0	0	0	0	0	0	1
Ncaninum_LIV_000359000	Ncaninum_LIV_000359000	Ncaninum_LIV_000359000.1	protein_coding	0	0	0	1	1	0	0	0	0	0	0	0	0	0
Ncaninum_LIV_000359100	Ncaninum_LIV_000359100	Ncaninum_LIV_000359100.1	protein_coding	0	0	0	1	1	0	0	0	0	0	0	0	0	0
Ncaninum_LIV_000359300	Ncaninum_LIV_000359300	Ncaninum_LIV_000359300.1	protein_coding	0	0	0	1	0	0	0	0	0	0	0	0	0	1
Ncaninum_LIV_000359400	Ncaninum_LIV_000359400	Ncaninum_LIV_000359400.1	protein_coding	0	0	0	1	0	0	0	0	0	0	0	0	0	1
Ncaninum_LIV_000363500	Ncaninum_LIV_000363500	Ncaninum_LIV_000363500.1	protein_coding	0	0	0	1	0	0	0	0	0	0	0	0	0	1
Ncaninum_LIV_000363600	Ncaninum_LIV_000363600	Ncaninum_LIV_000363600.1	protein_coding	0	0	0	1	0	0	1	0	0	0	0	0	0	0
Ncaninum_LIV_000363700	Ncaninum_LIV_000363700	Ncaninum_LIV_000363700.1	protein_coding	0	0	0	1	0	0	0	0	0	0	0	0	0	1
Ncaninum_LIV_000364900	Ncaninum_LIV_000364900	Ncaninum_LIV_000364900.1	protein_coding	0	0	0	1	0	0	1	0	0	0	0	0	0	0
Ncaninum_LIV_000366700	Ncaninum_LIV_000366700	Ncaninum_LIV_000366700.1	protein_coding	0	0	0	1	1	0	0	0	0	0	0	0	0	0
Ncaninum_LIV_000367900	Ncaninum_LIV_000367900	Ncaninum_LIV_000367900.1	protein_coding	0	0	0	1	0	0	1	0	0	0	0	0	0	0
Ncaninum_LIV_000371500	Ncaninum_LIV_000371500	Ncaninum_LIV_000371500.1	protein_coding	0	0	0	1	1	0	0	0	0	0	0	0	0	0
Ncaninum_LIV_000371800	Ncaninum_LIV_000371800	Ncaninum_LIV_000371800.1	protein_coding	0	0	0	1	0	0	1	0	0	0	0	0	0	0
Ncaninum_LIV_000372400	Ncaninum_LIV_000372400	Ncaninum_LIV_000372400.1	protein_coding	0	0	0	1	0	0	0	0	0	0	0	0	0	1
Ncaninum_LIV_000372700	Ncaninum_LIV_000372700	Ncaninum_LIV_000372700.1	protein_coding	0	0	0	1	0	0	0	0	0	0	0	0	0	1
Ncaninum_LIV_000373200	Ncaninum_LIV_000373200	Ncaninum_LIV_000373200.1	protein_coding	0	0	0	1	0	0	0	0	0	0	0	0	0	1
Ncaninum_LIV_000374100	Ncaninum_LIV_000374100	Ncaninum_LIV_000374100.1	protein_coding	0	0	0	1	1	0	0	0	0	0	0	0	0	0
Ncaninum_LIV_000374200	Ncaninum_LIV_000374200	Ncaninum_LIV_000374200:snRNA	snRNA	0	0	0	1	0	0	0	0	0	1	0	0	0	0
Ncaninum_LIV_000374300	Ncaninum_LIV_000374300	Ncaninum_LIV_000374300.1	protein_coding	0	0	0	1	1	0	0	0	0	0	0	0	0	0
Ncaninum_LIV_000375600	Ncaninum_LIV_000375600	Ncaninum_LIV_000375600.1	protein_coding	0	0	0	1	0	0	0	0	0	0	0	0	0	1
Ncaninum_LIV_000375800	Ncaninum_LIV_000375800	Ncaninum_LIV_000375800.1	protein_coding	0	0	0	1	0	0	0	0	0	0	0	0	0	1
Ncaninum_LIV_000375900:pseudogene	Ncaninum_LIV_000375900:pseudogene	Ncaninum_LIV_000375900.1	transcribed_processed_pseudogene	0	0	0	1	1	0	0	0	0	0	0	0	0	0
Ncaninum_LIV_000376800	Ncaninum_LIV_000376800	Ncaninum_LIV_000376800.1	protein_coding	0	0	0	1	1	0	0	0	0	0	0	0	0	0
Ncaninum_LIV_000376900	Ncaninum_LIV_000376900	Ncaninum_LIV_000376900.1	protein_coding	0	0	0	1	1	0	0	0	0	0	0	0	0	0
Ncaninum_LIV_000377300	Ncaninum_LIV_000377300	Ncaninum_LIV_000377300.1	protein_coding	0	0	0	1	1	0	0	0	0	0	0	0	0	0
Ncaninum_LIV_000377800	Ncaninum_LIV_000377800	Ncaninum_LIV_000377800.1	protein_coding	0	0	0	1	1	0	0	0	0	0	0	0	0	0
Ncaninum_LIV_000378000	Ncaninum_LIV_000378000	Ncaninum_LIV_000378000.1	protein_coding	0	0	0	1	1	0	0	0	0	0	0	0	0	0
Ncaninum_LIV_000378900	Ncaninum_LIV_000378900	Ncaninum_LIV_000378900.1	protein_coding	0	0	0	1	1	0	0	0	0	0	0	0	0	0
Ncaninum_LIV_000382900	Ncaninum_LIV_000382900	Ncaninum_LIV_000382900.1	protein_coding	0	0	0	1	1	0	0	0	0	0	0	0	0	0
Ncaninum_LIV_000383000	Ncaninum_LIV_000383000	Ncaninum_LIV_000383000.1	protein_coding	0	0	0	1	1	0	0	0	0	0	0	0	0	0
Ncaninum_LIV_000389500	Ncaninum_LIV_000389500	Ncaninum_LIV_000389500.1	protein_coding	0	0	0	1	0	0	0	0	0	0	0	0	0	1
Ncaninum_LIV_000389600	Ncaninum_LIV_000389600	Ncaninum_LIV_000389600.1	protein_coding	0	0	0	1	1	0	0	0	0	0	0	0	0	0
Ncaninum_LIV_000395600	Ncaninum_LIV_000395600	Ncaninum_LIV_000395600.1	protein_coding	0	0	0	1	0	0	1	0	0	0	0	0	0	0
Ncaninum_LIV_000413600	Ncaninum_LIV_000413600	Ncaninum_LIV_000413600.1	protein_coding	0	0	0	1	1	0	0	0	0	0	0	0	0	0
Ncaninum_LIV_000413700	Ncaninum_LIV_000413700	Ncaninum_LIV_000413700.1	protein_coding	0	0	0	1	0	0	0	0	0	0	0	0	0	1
Ncaninum_LIV_000415600	Ncaninum_LIV_000415600	Ncaninum_LIV_000415600.1	protein_coding	0	0	0	1	0	0	1	0	0	0	0	0	0	0
Ncaninum_LIV_000417200	Ncaninum_LIV_000417200	Ncaninum_LIV_000417200.1	protein_coding	0	0	0	1	0	0	1	0	0	0	0	0	0	0
Ncaninum_LIV_000418700	Ncaninum_LIV_000418700	Ncaninum_LIV_000418700.1	protein_coding	0	0	0	1	0	0	0	0	0	0	0	0	0	1
Ncaninum_LIV_000418800	Ncaninum_LIV_000418800	Ncaninum_LIV_000418800.1	protein_coding	0	0	0	1	0	0	1	0	0	0	0	0	0	0
Ncaninum_LIV_000419700	Ncaninum_LIV_000419700	Ncaninum_LIV_000419700.1	protein_coding	0	0	0	1	1	0	0	0	0	0	0	0	0	0
Ncaninum_LIV_000419800	Ncaninum_LIV_000419800	Ncaninum_LIV_000419800.1	protein_coding	0	0	0	1	0	0	1	0	0	0	0	0	0	0
Ncaninum_LIV_000420900	Ncaninum_LIV_000420900	Ncaninum_LIV_000420900.1	protein_coding	0	0	0	1	0	0	0	0	0	0	0	0	0	1
Ncaninum_LIV_000421000	Ncaninum_LIV_000421000	Ncaninum_LIV_000421000.1	protein_coding	0	0	0	1	1	0	0	0	0	0	0	0	0	0
Ncaninum_LIV_000421600	Ncaninum_LIV_000421600	Ncaninum_LIV_000421600.1	protein_coding	0	0	0	1	1	0	0	0	0	0	0	0	0	0
Ncaninum_LIV_000421700	Ncaninum_LIV_000421700	Ncaninum_LIV_000421700.1	protein_coding	0	0	0	1	1	0	0	0	0	0	0	0	0	0
Ncaninum_LIV_000424600	Ncaninum_LIV_000424600	Ncaninum_LIV_000424600.1	protein_coding	0	0	0	1	0	0	1	0	0	0	0	0	0	0
Ncaninum_LIV_000424700	Ncaninum_LIV_000424700	Ncaninum_LIV_000424700.1	protein_coding	0	0	0	1	1	0	0	0	0	0	0	0	0	0
Ncaninum_LIV_000424900	Ncaninum_LIV_000424900	Ncaninum_LIV_000424900.1	protein_coding	0	0	0	1	1	0	0	0	0	0	0	0	0	0
Ncaninum_LIV_000425000	Ncaninum_LIV_000425000	Ncaninum_LIV_000425000.1	protein_coding	0	0	0	1	0	0	1	0	0	0	0	0	0	0
Ncaninum_LIV_000425700	Ncaninum_LIV_000425700	Ncaninum_LIV_000425700.1	protein_coding	0	0	0	1	0	0	1	0	0	0	0	0	0	0
Ncaninum_LIV_000430000	Ncaninum_LIV_000430000	Ncaninum_LIV_000430000.1	protein_coding	0	0	0	1	0	0	0	0	0	0	0	0	0	1
Ncaninum_LIV_000433600	Ncaninum_LIV_000433600	Ncaninum_LIV_000433600.1	protein_coding	0	0	0	1	0	0	0	0	0	0	0	0	0	1
Ncaninum_LIV_000433700	Ncaninum_LIV_000433700	Ncaninum_LIV_000433700.1	protein_coding	0	0	0	1	0	0	0	0	0	0	0	0	0	1
Ncaninum_LIV_000433800	Ncaninum_LIV_000433800	Ncaninum_LIV_000433800.1	protein_coding	0	0	0	1	0	0	0	0	0	0	0	0	0	1
Ncaninum_LIV_000435900	Ncaninum_LIV_000435900	Ncaninum_LIV_000435900.1	protein_coding	0	0	0	1	0	0	0	0	0	0	0	0	0	1
Ncaninum_LIV_000436000	Ncaninum_LIV_000436000	Ncaninum_LIV_000436000.1	protein_coding	0	0	0	1	0	0	0	0	0	0	0	0	0	1
Ncaninum_LIV_000437600	Ncaninum_LIV_000437600	Ncaninum_LIV_000437600.1	protein_coding	0	0	0	1	0	0	1	0	0	0	0	0	0	0
Ncaninum_LIV_000437700	Ncaninum_LIV_000437700	Ncaninum_LIV_000437700.1	protein_coding	0	0	0	1	0	0	0	0	0	0	0	0	0	1
Ncaninum_LIV_000442500	Ncaninum_LIV_000442500	Ncaninum_LIV_000442500.1	protein_coding	0	0	0	1	0	0	1	0	0	0	0	0	0	0
Ncaninum_LIV_000446000	Ncaninum_LIV_000446000	Ncaninum_LIV_000446000.1	protein_coding	0	0	0	1	0	0	0	0	0	0	0	0	0	1
Ncaninum_LIV_000446100	Ncaninum_LIV_000446100	Ncaninum_LIV_000446100.1	protein_coding	0	0	0	1	0	0	1	0	0	0	0	0	0	0
Ncaninum_LIV_000453100	Ncaninum_LIV_000453100	Ncaninum_LIV_000453100.1	protein_coding	0	0	0	1	0	0	0	0	0	0	0	0	0	1
Ncaninum_LIV_000453300	Ncaninum_LIV_000453300	Ncaninum_LIV_000453300.1	protein_coding	0	0	0	1	0	0	1	0	0	0	0	0	0	0
Ncaninum_LIV_000458700	Ncaninum_LIV_000458700	Ncaninum_LIV_000458700.1	protein_coding	0	0	0	1	1	0	0	0	0	0	0	0	0	0
Ncaninum_LIV_000458800	Ncaninum_LIV_000458800	Ncaninum_LIV_000458800.1	protein_coding	0	0	0	1	1	0	0	0	0	0	0	0	0	0
Ncaninum_LIV_000459100:pseudogene	Ncaninum_LIV_000459100:pseudogene	Ncaninum_LIV_000459100.1	transcribed_processed_pseudogene	0	0	0	1	0	0	0	0	0	0	0	0	0	1
Ncaninum_LIV_000459200:pseudogene	Ncaninum_LIV_000459200:pseudogene	Ncaninum_LIV_000459200.1	transcribed_processed_pseudogene	0	0	0	1	0	0	0	0	1	0	0	0	0	0
Ncaninum_LIV_000459300	Ncaninum_LIV_000459300	Ncaninum_LIV_000459300.1	protein_coding	0	0	0	1	0	0	0	0	0	0	0	0	0	1
Ncaninum_LIV_000462000	Ncaninum_LIV_000462000	Ncaninum_LIV_000462000.1	protein_coding	0	0	0	1	1	0	0	0	0	0	0	0	0	0
Ncaninum_LIV_000462100	Ncaninum_LIV_000462100	Ncaninum_LIV_000462100.1	protein_coding	0	0	0	1	1	0	0	0	0	0	0	0	0	0
Ncaninum_LIV_000462200	Ncaninum_LIV_000462200	Ncaninum_LIV_000462200.1	protein_coding	0	0	0	1	0	0	0	0	0	0	0	0	0	1
Ncaninum_LIV_000462300	Ncaninum_LIV_000462300	Ncaninum_LIV_000462300.1	protein_coding	0	0	0	1	0	0	0	0	0	0	0	0	0	1
Ncaninum_LIV_000463400	Ncaninum_LIV_000463400	Ncaninum_LIV_000463400.1	protein_coding	0	0	0	1	1	0	0	0	0	0	0	0	0	0
Ncaninum_LIV_000465100	Ncaninum_LIV_000465100	Ncaninum_LIV_000465100.1	protein_coding	0	0	0	1	0	0	0	0	0	0	0	0	0	1
Ncaninum_LIV_000465200	Ncaninum_LIV_000465200	Ncaninum_LIV_000465200.1	protein_coding	0	0	0	1	1	0	0	0	0	0	0	0	0	0
Ncaninum_LIV_000465300	Ncaninum_LIV_000465300	Ncaninum_LIV_000465300.1	protein_coding	0	0	0	1	1	0	0	0	0	0	0	0	0	0
Ncaninum_LIV_000470300	Ncaninum_LIV_000470300	Ncaninum_LIV_000470300.1	protein_coding	0	0	0	1	0	0	0	0	0	0	0	0	0	1
Ncaninum_LIV_000470400	Ncaninum_LIV_000470400	Ncaninum_LIV_000470400.1	protein_coding	0	0	0	1	0	0	0	0	0	0	0	0	0	1
Ncaninum_LIV_000470500	Ncaninum_LIV_000470500	Ncaninum_LIV_000470500.1	protein_coding	0	0	0	1	0	0	0	0	0	0	0	0	0	1
Ncaninum_LIV_000472700	Ncaninum_LIV_000472700	Ncaninum_LIV_000472700.1	protein_coding	0	0	0	1	0	0	0	0	0	0	0	0	0	1
Ncaninum_LIV_000472900	Ncaninum_LIV_000472900	Ncaninum_LIV_000472900.1	protein_coding	0	0	0	1	0	0	0	0	0	0	0	0	0	1
Ncaninum_LIV_000473400	Ncaninum_LIV_000473400	Ncaninum_LIV_000473400.1	protein_coding	0	0	0	1	1	0	0	0	0	0	0	0	0	0
Ncaninum_LIV_000473500	Ncaninum_LIV_000473500	Ncaninum_LIV_000473500:tRNA	protein_coding	0	0	0	1	0	0	0	0	0	0	0	0	0	1
Ncaninum_LIV_000475800	Ncaninum_LIV_000475800	Ncaninum_LIV_000475800.1	protein_coding	0	0	0	1	0	0	1	0	0	0	0	0	0	0
Ncaninum_LIV_000476500	Ncaninum_LIV_000476500	Ncaninum_LIV_000476500.1	protein_coding	0	0	0	1	0	0	0	0	0	0	0	0	0	1
Ncaninum_LIV_000477500	Ncaninum_LIV_000477500	Ncaninum_LIV_000477500.1	protein_coding	0	0	0	1	0	0	1	0	0	0	0	0	0	0
Ncaninum_LIV_000477700	Ncaninum_LIV_000477700	Ncaninum_LIV_000477700.1	protein_coding	0	0	0	1	1	0	0	0	0	0	0	0	0	0
Ncaninum_LIV_000477800	Ncaninum_LIV_000477800	Ncaninum_LIV_000477800.1	protein_coding	0	0	0	1	0	0	0	0	0	0	0	0	0	1
Ncaninum_LIV_000480500	Ncaninum_LIV_000480500	Ncaninum_LIV_000480500.1	protein_coding	0	0	0	1	1	0	0	0	0	0	0	0	0	0
Ncaninum_LIV_000480600	Ncaninum_LIV_000480600	Ncaninum_LIV_000480600.1	protein_coding	0	0	0	1	0	0	0	0	0	0	0	0	0	1
Ncaninum_LIV_000485500	Ncaninum_LIV_000485500	Ncaninum_LIV_000485500.1	protein_coding	0	0	0	1	0	0	1	0	0	0	0	0	0	0
Ncaninum_LIV_000490400	Ncaninum_LIV_000490400	Ncaninum_LIV_000490400.1	protein_coding	0	0	0	1	1	0	0	0	0	0	0	0	0	0
Ncaninum_LIV_000490500	Ncaninum_LIV_000490500	Ncaninum_LIV_000490500.1	protein_coding	0	0	0	1	1	0	0	0	0	0	0	0	0	0
Ncaninum_LIV_000495400:pseudogene	Ncaninum_LIV_000495400:pseudogene	Ncaninum_LIV_000495400.1	transcribed_processed_pseudogene	0	0	0	1	1	0	0	0	0	0	0	0	0	0
Ncaninum_LIV_000495500	Ncaninum_LIV_000495500	Ncaninum_LIV_000495500.1	protein_coding	0	0	0	1	1	0	0	0	0	0	0	0	0	0
Ncaninum_LIV_000495600	Ncaninum_LIV_000495600	Ncaninum_LIV_000495600.1	protein_coding	0	0	0	1	0	0	0	0	0	0	0	0	0	1
Ncaninum_LIV_000497700	Ncaninum_LIV_000497700	Ncaninum_LIV_000497700.1	protein_coding	0	0	0	1	0	0	0	0	0	0	0	0	0	1
Ncaninum_LIV_000497800	Ncaninum_LIV_000497800	Ncaninum_LIV_000497800.1	protein_coding	0	0	0	1	1	0	0	0	0	0	0	0	0	0
Ncaninum_LIV_000498400	Ncaninum_LIV_000498400	Ncaninum_LIV_000498400.1	protein_coding	0	0	0	1	0	0	1	0	0	0	0	0	0	0
Ncaninum_LIV_000499800	Ncaninum_LIV_000499800	Ncaninum_LIV_000499800.1	protein_coding	0	0	0	1	0	0	0	0	0	0	0	0	0	1
Ncaninum_LIV_000499900	Ncaninum_LIV_000499900	Ncaninum_LIV_000499900.1	protein_coding	0	0	0	1	0	0	0	0	0	0	0	0	0	1
Ncaninum_LIV_000500700	Ncaninum_LIV_000500700	Ncaninum_LIV_000500700.1	protein_coding	0	0	0	1	0	0	1	0	0	0	0	0	0	0
Ncaninum_LIV_000501900	Ncaninum_LIV_000501900	Ncaninum_LIV_000501900.1	protein_coding	0	0	0	1	0	0	1	0	0	0	0	0	0	0
Ncaninum_LIV_000502000	Ncaninum_LIV_000502000	Ncaninum_LIV_000502000.1	protein_coding	0	0	0	1	1	0	0	0	0	0	0	0	0	0
Ncaninum_LIV_000504000	Ncaninum_LIV_000504000	Ncaninum_LIV_000504000.1	protein_coding	0	0	0	1	0	0	1	0	0	0	0	0	0	0
Ncaninum_LIV_000505000	Ncaninum_LIV_000505000	Ncaninum_LIV_000505000.1	protein_coding	0	0	0	1	1	0	0	0	0	0	0	0	0	0
Ncaninum_LIV_000505100	Ncaninum_LIV_000505100	Ncaninum_LIV_000505100.1	protein_coding	0	0	0	1	1	0	0	0	0	0	0	0	0	0
Ncaninum_LIV_000505200	Ncaninum_LIV_000505200	Ncaninum_LIV_000505200.1	protein_coding	0	0	0	1	0	0	0	0	0	0	0	0	0	1
Ncaninum_LIV_000507100	Ncaninum_LIV_000507100	Ncaninum_LIV_000507100.1	protein_coding	0	0	0	1	0	0	1	0	0	0	0	0	0	0
Ncaninum_LIV_000514200	Ncaninum_LIV_000514200	Ncaninum_LIV_000514200.1	protein_coding	0	0	0	1	0	0	0	0	0	0	0	0	0	1
Ncaninum_LIV_000514300	Ncaninum_LIV_000514300	Ncaninum_LIV_000514300.1	protein_coding	0	0	0	1	0	0	1	0	0	0	0	0	0	0
Ncaninum_LIV_000515800	Ncaninum_LIV_000515800	Ncaninum_LIV_000515800:rRNA	rRNA	0	0	0	1	0	0	0	0	0	0	0	0	0	1
Ncaninum_LIV_000518100	Ncaninum_LIV_000518100	Ncaninum_LIV_000518100.1	protein_coding	0	0	0	1	1	0	0	0	0	0	0	0	0	0
Ncaninum_LIV_000518200	Ncaninum_LIV_000518200	Ncaninum_LIV_000518200.1	protein_coding	0	0	0	1	0	0	0	0	0	0	0	0	0	1
Ncaninum_LIV_000523900	Ncaninum_LIV_000523900	Ncaninum_LIV_000523900.1	protein_coding	0	0	0	1	0	0	1	0	0	0	0	0	0	0
Ncaninum_LIV_000524600	Ncaninum_LIV_000524600	Ncaninum_LIV_000524600.1	protein_coding	0	0	0	1	1	0	0	0	0	0	0	0	0	0
Ncaninum_LIV_000524700:pseudogene	Ncaninum_LIV_000524700:pseudogene	Ncaninum_LIV_000524700.1	transcribed_processed_pseudogene	0	0	0	1	1	0	0	0	0	0	0	0	0	0
Ncaninum_LIV_000527900	Ncaninum_LIV_000527900	Ncaninum_LIV_000527900.1	protein_coding	0	0	0	1	1	0	0	0	0	0	0	0	0	0
Ncaninum_LIV_000528600	Ncaninum_LIV_000528600	Ncaninum_LIV_000528600.1	protein_coding	0	0	0	1	0	0	0	0	0	0	0	0	0	1
Ncaninum_LIV_000528700	Ncaninum_LIV_000528700	Ncaninum_LIV_000528700.1	protein_coding	0	0	0	1	1	0	0	0	0	0	0	0	0	0
Ncaninum_LIV_000528800	Ncaninum_LIV_000528800	Ncaninum_LIV_000528800.1	protein_coding	0	0	0	1	1	0	0	0	0	0	0	0	0	0
Ncaninum_LIV_000532900	Ncaninum_LIV_000532900	Ncaninum_LIV_000532900.1	protein_coding	0	0	0	1	1	0	0	0	0	0	0	0	0	0
Ncaninum_LIV_000533000	Ncaninum_LIV_000533000	Ncaninum_LIV_000533000.1	protein_coding	0	0	0	1	0	0	0	0	0	0	0	0	0	1
Ncaninum_LIV_000533200	Ncaninum_LIV_000533200	Ncaninum_LIV_000533200.1	protein_coding	0	0	0	1	1	0	0	0	0	0	0	0	0	0
Ncaninum_LIV_000533300	Ncaninum_LIV_000533300	Ncaninum_LIV_000533300.1	protein_coding	0	0	0	1	1	0	0	0	0	0	0	0	0	0
Ncaninum_LIV_000533400	Ncaninum_LIV_000533400	Ncaninum_LIV_000533400.1	protein_coding	0	0	0	1	1	0	0	0	0	0	0	0	0	0
Ncaninum_LIV_000537600	Ncaninum_LIV_000537600	Ncaninum_LIV_000537600.1	protein_coding	0	0	0	1	0	0	0	0	0	0	0	0	0	1
Ncaninum_LIV_000537700	Ncaninum_LIV_000537700	Ncaninum_LIV_000537700.1	protein_coding	0	0	0	1	1	0	0	0	0	0	0	0	0	0
Ncaninum_LIV_000542800	Ncaninum_LIV_000542800	Ncaninum_LIV_000542800.1	protein_coding	0	0	0	1	0	0	1	0	0	0	0	0	0	0
Ncaninum_LIV_000544000	Ncaninum_LIV_000544000	Ncaninum_LIV_000544000.1	protein_coding	0	0	0	1	0	0	0	0	0	0	0	0	0	1
Ncaninum_LIV_000545900	Ncaninum_LIV_000545900	Ncaninum_LIV_000545900.1	protein_coding	0	0	0	1	0	0	0	0	0	0	0	0	0	1
Ncaninum_LIV_000546000	Ncaninum_LIV_000546000	Ncaninum_LIV_000546000.1	protein_coding	0	0	0	1	0	0	1	0	0	0	0	0	0	0
Ncaninum_LIV_000546100	Ncaninum_LIV_000546100	Ncaninum_LIV_000546100:tRNA	protein_coding	0	0	0	1	0	0	0	0	0	0	0	0	0	1
Ncaninum_LIV_000548700	Ncaninum_LIV_000548700	Ncaninum_LIV_000548700.1	protein_coding	0	0	0	1	0	0	0	0	0	0	0	0	0	1
Ncaninum_LIV_000548800	Ncaninum_LIV_000548800	Ncaninum_LIV_000548800.1	protein_coding	0	0	0	1	0	0	0	0	0	0	0	0	0	1
Ncaninum_LIV_000548900	Ncaninum_LIV_000548900	Ncaninum_LIV_000548900.1	protein_coding	0	0	0	1	0	0	0	0	0	0	0	0	0	1
Ncaninum_LIV_000551100:pseudogene	Ncaninum_LIV_000551100:pseudogene	Ncaninum_LIV_000551100.1	transcribed_processed_pseudogene	0	0	0	1	0	0	0	0	0	0	0	0	0	1
Ncaninum_LIV_000551200:pseudogene	Ncaninum_LIV_000551200:pseudogene	Ncaninum_LIV_000551200.1	transcribed_processed_pseudogene	0	0	0	1	1	0	0	0	0	0	0	0	0	0
Ncaninum_LIV_000556000	Ncaninum_LIV_000556000	Ncaninum_LIV_000556000.1	protein_coding	0	0	0	1	0	0	1	0	0	0	0	0	0	0
Ncaninum_LIV_000564500	Ncaninum_LIV_000564500	Ncaninum_LIV_000564500.1	protein_coding	0	0	0	1	0	0	1	0	0	0	0	0	0	0
Ncaninum_LIV_000564600	Ncaninum_LIV_000564600	Ncaninum_LIV_000564600.1	protein_coding	0	0	0	1	0	0	0	0	0	0	0	0	0	1
Ncaninum_LIV_000565900	Ncaninum_LIV_000565900	Ncaninum_LIV_000565900.1	protein_coding	0	0	0	1	1	0	0	0	0	0	0	0	0	0
Ncaninum_LIV_000566100:pseudogene	Ncaninum_LIV_000566100:pseudogene	Ncaninum_LIV_000566100.1	transcribed_processed_pseudogene	0	0	0	1	0	0	0	0	0	0	0	0	0	1
Ncaninum_LIV_000566200:pseudogene	Ncaninum_LIV_000566200:pseudogene	Ncaninum_LIV_000566200.1	transcribed_processed_pseudogene	0	0	0	1	0	0	0	0	0	0	0	0	0	1
Ncaninum_LIV_000568400	Ncaninum_LIV_000568400	Ncaninum_LIV_000568400.1	protein_coding	0	0	0	1	0	0	1	0	0	0	0	0	0	0
Ncaninum_LIV_000571100	Ncaninum_LIV_000571100	Ncaninum_LIV_000571100.1	protein_coding	0	0	0	1	1	0	0	0	0	0	0	0	0	0
Ncaninum_LIV_000571200	Ncaninum_LIV_000571200	Ncaninum_LIV_000571200.1	protein_coding	0	0	0	1	0	0	1	0	0	0	0	0	0	0
Ncaninum_LIV_000572600	Ncaninum_LIV_000572600	Ncaninum_LIV_000572600.1	protein_coding	0	0	0	1	0	0	0	0	0	0	0	0	0	1
Ncaninum_LIV_000572700	Ncaninum_LIV_000572700	Ncaninum_LIV_000572700.1	protein_coding	0	0	0	1	0	0	0	0	0	0	0	0	0	1
Ncaninum_LIV_000580900	Ncaninum_LIV_000580900	Ncaninum_LIV_000580900.1	protein_coding	0	0	0	1	0	0	1	0	0	0	0	0	0	0
Ncaninum_LIV_000581000	Ncaninum_LIV_000581000	Ncaninum_LIV_000581000.1	protein_coding	0	0	0	1	0	0	0	0	0	0	0	0	0	1
Ncaninum_LIV_000581400	Ncaninum_LIV_000581400	Ncaninum_LIV_000581400.1	protein_coding	0	0	0	1	0	0	0	0	0	0	0	0	0	1
Ncaninum_LIV_000581500	Ncaninum_LIV_000581500	Ncaninum_LIV_000581500.1	protein_coding	0	0	0	1	0	0	0	0	0	0	0	0	0	1
Ncaninum_LIV_000581600	Ncaninum_LIV_000581600	Ncaninum_LIV_000581600.1	protein_coding	0	0	0	1	0	0	0	0	0	0	0	0	0	1
Ncaninum_LIV_000582200	Ncaninum_LIV_000582200	Ncaninum_LIV_000582200.1	protein_coding	0	0	0	1	0	0	0	0	0	0	0	0	0	1
Ncaninum_LIV_000582300	Ncaninum_LIV_000582300	Ncaninum_LIV_000582300.1	protein_coding	0	0	0	1	0	0	0	0	0	0	0	0	0	1
Ncaninum_LIV_000582500	Ncaninum_LIV_000582500	Ncaninum_LIV_000582500.1	protein_coding	0	0	0	1	1	0	0	0	0	0	0	0	0	0
Ncaninum_LIV_000584800	Ncaninum_LIV_000584800	Ncaninum_LIV_000584800:snRNA	snRNA	0	0	0	1	1	0	0	0	0	0	0	0	0	0
Ncaninum_LIV_000584900	Ncaninum_LIV_000584900	Ncaninum_LIV_000584900:snRNA	snRNA	0	0	0	1	1	0	0	0	0	0	0	0	0	0
Ncaninum_LIV_000585000	Ncaninum_LIV_000585000	Ncaninum_LIV_000585000:tRNA	protein_coding	0	0	0	1	1	0	0	0	0	0	0	0	0	0
Ncaninum_LIV_000585100	Ncaninum_LIV_000585100	Ncaninum_LIV_000585100:snRNA	snRNA	0	0	0	1	0	0	0	0	0	1	0	0	0	0
Ncaninum_LIV_000585200	Ncaninum_LIV_000585200	Ncaninum_LIV_000585200.1	protein_coding	0	0	0	1	1	0	0	0	0	0	0	0	0	0
Ncaninum_LIV_000585800	Ncaninum_LIV_000585800	Ncaninum_LIV_000585800.1	protein_coding	0	0	0	1	0	0	1	0	0	0	0	0	0	0
Ncaninum_LIV_000586000	Ncaninum_LIV_000586000	Ncaninum_LIV_000586000.1	protein_coding	0	0	0	1	0	0	1	0	0	0	0	0	0	0
Ncaninum_LIV_000590900	Ncaninum_LIV_000590900	Ncaninum_LIV_000590900.1	protein_coding	0	0	0	1	0	0	0	0	0	0	0	0	0	1
Ncaninum_LIV_000591100	Ncaninum_LIV_000591100	Ncaninum_LIV_000591100.1	protein_coding	0	0	0	1	1	0	0	0	0	0	0	0	0	0
Ncaninum_LIV_000596200	Ncaninum_LIV_000596200	Ncaninum_LIV_000596200.1	protein_coding	0	0	0	1	1	0	0	0	0	0	0	0	0	0
Ncaninum_LIV_000596300	Ncaninum_LIV_000596300	Ncaninum_LIV_000596300.1	protein_coding	0	0	0	1	1	0	0	0	0	0	0	0	0	0
Ncaninum_LIV_000596400	Ncaninum_LIV_000596400	Ncaninum_LIV_000596400.1	protein_coding	0	0	0	1	0	0	0	0	0	0	0	0	0	1
Ncaninum_LIV_000596500	Ncaninum_LIV_000596500	Ncaninum_LIV_000596500.1	protein_coding	0	0	0	1	0	0	0	0	0	0	0	0	0	1
Ncaninum_LIV_000599500	Ncaninum_LIV_000599500	Ncaninum_LIV_000599500.1	protein_coding	0	0	0	1	0	0	0	0	0	0	0	0	0	1
Ncaninum_LIV_000599700	Ncaninum_LIV_000599700	Ncaninum_LIV_000599700.1	protein_coding	0	0	0	1	0	0	0	0	0	0	0	0	0	1
Ncaninum_LIV_000599800	Ncaninum_LIV_000599800	Ncaninum_LIV_000599800.1	protein_coding	0	0	0	1	0	0	0	0	0	0	0	0	0	1
Ncaninum_LIV_000599900	Ncaninum_LIV_000599900	Ncaninum_LIV_000599900.1	protein_coding	0	0	0	1	1	0	0	0	0	0	0	0	0	0
Ncaninum_LIV_000602500	Ncaninum_LIV_000602500	Ncaninum_LIV_000602500.1	protein_coding	0	0	0	1	1	0	0	0	0	0	0	0	0	0
Ncaninum_LIV_000602600	Ncaninum_LIV_000602600	Ncaninum_LIV_000602600.1	protein_coding	0	0	0	1	1	0	0	0	0	0	0	0	0	0
Ncaninum_LIV_000603700	Ncaninum_LIV_000603700	Ncaninum_LIV_000603700.1	protein_coding	0	0	0	1	0	0	1	0	0	0	0	0	0	0
Ncaninum_LIV_000604000	Ncaninum_LIV_000604000	Ncaninum_LIV_000604000.1	protein_coding	0	0	0	1	0	0	1	0	0	0	0	0	0	0
Ncaninum_LIV_000604100	Ncaninum_LIV_000604100	Ncaninum_LIV_000604100.1	protein_coding	0	0	0	1	1	0	0	0	0	0	0	0	0	0
Ncaninum_LIV_000604700	Ncaninum_LIV_000604700	Ncaninum_LIV_000604700.1	protein_coding	0	0	0	1	0	0	0	0	0	0	0	0	0	1
Ncaninum_LIV_000604900	Ncaninum_LIV_000604900	Ncaninum_LIV_000604900.1	protein_coding	0	0	0	1	0	0	1	0	0	0	0	0	0	0
Ncaninum_LIV_000605000	Ncaninum_LIV_000605000	Ncaninum_LIV_000605000.1	protein_coding	0	0	0	1	0	0	0	0	0	0	0	0	0	1
Ncaninum_LIV_000606600	Ncaninum_LIV_000606600	Ncaninum_LIV_000606600.1	protein_coding	0	0	0	1	0	0	0	0	0	0	0	0	0	1
Ncaninum_LIV_000606700	Ncaninum_LIV_000606700	Ncaninum_LIV_000606700.1	protein_coding	0	0	0	1	0	0	0	0	0	0	0	0	0	1
Ncaninum_LIV_000606800	Ncaninum_LIV_000606800	Ncaninum_LIV_000606800.1	protein_coding	0	0	0	1	0	0	0	0	0	0	0	0	0	1
Ncaninum_LIV_000611200	Ncaninum_LIV_000611200	Ncaninum_LIV_000611200.1	protein_coding	0	0	0	1	0	0	0	0	0	0	0	0	0	1
Ncaninum_LIV_000611300	Ncaninum_LIV_000611300	Ncaninum_LIV_000611300.1	protein_coding	0	0	0	1	0	0	0	0	0	0	0	0	0	1
Ncaninum_LIV_000612700	Ncaninum_LIV_000612700	Ncaninum_LIV_000612700.1	protein_coding	0	0	0	1	1	0	0	0	0	0	0	0	0	0
Ncaninum_LIV_000612800	Ncaninum_LIV_000612800	Ncaninum_LIV_000612800.1	protein_coding	0	0	0	1	1	0	0	0	0	0	0	0	0	0
Ncaninum_LIV_000613600	Ncaninum_LIV_000613600	Ncaninum_LIV_000613600.1	protein_coding	0	0	0	1	0	0	0	0	0	0	0	0	0	1
Ncaninum_LIV_000613800	Ncaninum_LIV_000613800	Ncaninum_LIV_000613800.1	protein_coding	0	0	0	1	0	0	1	0	0	0	0	0	0	0
Ncaninum_LIV_000614900	Ncaninum_LIV_000614900	Ncaninum_LIV_000614900.1	protein_coding	0	0	0	1	1	0	0	0	0	0	0	0	0	0
Ncaninum_LIV_000618700	Ncaninum_LIV_000618700	Ncaninum_LIV_000618700.1	protein_coding	0	0	0	1	0	0	0	0	0	0	0	0	0	1
Ncaninum_LIV_000618800	Ncaninum_LIV_000618800	Ncaninum_LIV_000618800.1	protein_coding	0	0	0	1	0	0	0	0	0	0	0	0	0	1
Ncaninum_LIV_000620100	Ncaninum_LIV_000620100	Ncaninum_LIV_000620100.1	protein_coding	0	0	0	1	1	0	0	0	0	0	0	0	0	0
Ncaninum_LIV_000623300	Ncaninum_LIV_000623300	Ncaninum_LIV_000623300.1	protein_coding	0	0	0	1	0	0	1	0	0	0	0	0	0	0
Ncaninum_LIV_000623400	Ncaninum_LIV_000623400	Ncaninum_LIV_000623400.1	protein_coding	0	0	0	1	1	0	0	0	0	0	0	0	0	0
Ncaninum_LIV_000626300:pseudogene	Ncaninum_LIV_000626300:pseudogene	Ncaninum_LIV_000626300.1	transcribed_processed_pseudogene	0	0	0	1	1	0	0	0	0	0	0	0	0	0
Ncaninum_LIV_000626400:pseudogene	Ncaninum_LIV_000626400:pseudogene	Ncaninum_LIV_000626400.1	transcribed_processed_pseudogene	0	0	0	1	0	0	0	0	0	0	0	0	0	1
Ncaninum_LIV_000626500	Ncaninum_LIV_000626500	Ncaninum_LIV_000626500:tRNA	protein_coding	0	0	0	1	0	0	0	0	0	0	0	0	0	1
Ncaninum_LIV_000626600	Ncaninum_LIV_000626600	Ncaninum_LIV_000626600.1	protein_coding	0	0	0	1	0	0	0	0	0	0	0	0	0	1
Ncaninum_LIV_000628000	Ncaninum_LIV_000628000	Ncaninum_LIV_000628000.1	protein_coding	0	0	0	1	0	0	1	0	0	0	0	0	0	0
Ncaninum_LIV_000628100	Ncaninum_LIV_000628100	Ncaninum_LIV_000628100.1	protein_coding	0	0	0	1	0	0	0	0	0	0	0	0	0	1
Ncaninum_LIV_000630100	Ncaninum_LIV_000630100	Ncaninum_LIV_000630100.1	protein_coding	0	0	0	1	1	0	0	0	0	0	0	0	0	0
Ncaninum_LIV_000630200	Ncaninum_LIV_000630200	Ncaninum_LIV_000630200.1	protein_coding	0	0	0	1	0	0	1	0	0	0	0	0	0	0
Ncaninum_LIV_000630300	Ncaninum_LIV_000630300	Ncaninum_LIV_000630300.1	protein_coding	0	0	0	1	1	0	0	0	0	0	0	0	0	0
Ncaninum_LIV_000630400	Ncaninum_LIV_000630400	Ncaninum_LIV_000630400.1	protein_coding	0	0	0	1	1	0	0	0	0	0	0	0	0	0
Ncaninum_LIV_000630500	Ncaninum_LIV_000630500	Ncaninum_LIV_000630500.1	protein_coding	0	0	0	1	0	0	0	0	0	0	0	0	0	1
Ncaninum_LIV_000630600	Ncaninum_LIV_000630600	Ncaninum_LIV_000630600.1	protein_coding	0	0	0	1	0	0	0	0	0	0	0	0	0	1
Ncaninum_LIV_000630700	Ncaninum_LIV_000630700	Ncaninum_LIV_000630700.1	protein_coding	0	0	0	1	0	0	0	0	0	0	0	0	0	1
Ncaninum_LIV_000632000	Ncaninum_LIV_000632000	Ncaninum_LIV_000632000.1	protein_coding	0	0	0	1	0	0	0	0	0	0	0	0	0	1
Ncaninum_LIV_000632200	Ncaninum_LIV_000632200	Ncaninum_LIV_000632200.1	protein_coding	0	0	0	1	1	0	0	0	0	0	0	0	0	0
Ncaninum_LIV_000632900	Ncaninum_LIV_000632900	Ncaninum_LIV_000632900.1	protein_coding	0	0	0	1	1	0	0	0	0	0	0	0	0	0
Ncaninum_LIV_000633000	Ncaninum_LIV_000633000	Ncaninum_LIV_000633000.1	protein_coding	0	0	0	1	0	0	0	0	0	0	0	0	0	1
Ncaninum_LIV_000634000	Ncaninum_LIV_000634000	Ncaninum_LIV_000634000.1	protein_coding	0	0	0	1	0	0	0	0	0	0	0	0	0	1
Ncaninum_LIV_000634100	Ncaninum_LIV_000634100	Ncaninum_LIV_000634100.1	protein_coding	0	0	0	1	1	0	0	0	0	0	0	0	0	0
Ncaninum_LIV_000638900	Ncaninum_LIV_000638900	Ncaninum_LIV_000638900.1	protein_coding	0	0	0	1	1	0	0	0	0	0	0	0	0	0
Ncaninum_LIV_000639000	Ncaninum_LIV_000639000	Ncaninum_LIV_000639000.1	protein_coding	0	0	0	1	1	0	0	0	0	0	0	0	0	0
Ncaninum_LIV_000639900	Ncaninum_LIV_000639900	Ncaninum_LIV_000639900.1	protein_coding	0	0	0	1	1	0	0	0	0	0	0	0	0	0
Ncaninum_LIV_000646400	Ncaninum_LIV_000646400	Ncaninum_LIV_000646400.1	protein_coding	0	0	0	1	0	0	0	0	0	0	0	0	0	1
Ncaninum_LIV_000649100	Ncaninum_LIV_000649100	Ncaninum_LIV_000649100.1	protein_coding	0	0	0	1	0	0	0	0	0	0	0	0	0	1
Ncaninum_LIV_000649400	Ncaninum_LIV_000649400	Ncaninum_LIV_000649400.1	protein_coding	0	0	0	1	1	0	0	0	0	0	0	0	0	0
Ncaninum_LIV_000649900	Ncaninum_LIV_000649900	Ncaninum_LIV_000649900.1	protein_coding	0	0	0	1	1	0	0	0	0	0	0	0	0	0
Ncaninum_LIV_000650000	Ncaninum_LIV_000650000	Ncaninum_LIV_000650000.1	protein_coding	0	0	0	1	0	0	0	0	0	0	0	0	0	1
Ncaninum_LIV_000653200	Ncaninum_LIV_000653200	Ncaninum_LIV_000653200.1	protein_coding	0	0	0	1	1	0	0	0	0	0	0	0	0	0
Ncaninum_LIV_000653300	Ncaninum_LIV_000653300	Ncaninum_LIV_000653300.1	protein_coding	0	0	0	1	0	0	1	0	0	0	0	0	0	0
Ncaninum_LIV_000657300	Ncaninum_LIV_000657300	Ncaninum_LIV_000657300.1	protein_coding	0	0	0	1	1	0	0	0	0	0	0	0	0	0
Ncaninum_LIV_000657400	Ncaninum_LIV_000657400	Ncaninum_LIV_000657400.1	protein_coding	0	0	0	1	0	0	1	0	0	0	0	0	0	0
Ncaninum_LIV_000657500	Ncaninum_LIV_000657500	Ncaninum_LIV_000657500.1	protein_coding	0	0	0	1	0	0	0	0	0	0	0	0	0	1
Ncaninum_LIV_000658700	Ncaninum_LIV_000658700	Ncaninum_LIV_000658700.1	protein_coding	0	0	0	1	0	0	1	0	0	0	0	0	0	0
Ncaninum_LIV_000658800	Ncaninum_LIV_000658800	Ncaninum_LIV_000658800.1	protein_coding	0	0	0	1	1	0	0	0	0	0	0	0	0	0
Ncaninum_LIV_000658900	Ncaninum_LIV_000658900	Ncaninum_LIV_000658900.1	protein_coding	0	0	0	1	0	0	0	0	0	0	0	0	0	1
Ncaninum_LIV_000660000	Ncaninum_LIV_000660000	Ncaninum_LIV_000660000.1	protein_coding	0	0	0	1	0	0	1	0	0	0	0	0	0	0
Ncaninum_LIV_000660300	Ncaninum_LIV_000660300	Ncaninum_LIV_000660300.1	protein_coding	0	0	0	1	0	0	1	0	0	0	0	0	0	0
Ncaninum_LIV_000661100	Ncaninum_LIV_000661100	Ncaninum_LIV_000661100.1	protein_coding	0	0	0	1	1	0	0	0	0	0	0	0	0	0
Ncaninum_LIV_000661200	Ncaninum_LIV_000661200	Ncaninum_LIV_000661200.1	protein_coding	0	0	0	1	1	0	0	0	0	0	0	0	0	0
Ncaninum_LIV_000663100	Ncaninum_LIV_000663100	Ncaninum_LIV_000663100.1	protein_coding	0	0	0	1	0	0	1	0	0	0	0	0	0	0
Ncaninum_LIV_000663900	Ncaninum_LIV_000663900	Ncaninum_LIV_000663900.1	protein_coding	0	0	0	1	1	0	0	0	0	0	0	0	0	0
Ncaninum_LIV_000664000	Ncaninum_LIV_000664000	Ncaninum_LIV_000664000.1	protein_coding	0	0	0	1	1	0	0	0	0	0	0	0	0	0
Ncaninum_LIV_000665400	Ncaninum_LIV_000665400	Ncaninum_LIV_000665400.1	protein_coding	0	0	0	1	1	0	0	0	0	0	0	0	0	0
Ncaninum_LIV_000667600	Ncaninum_LIV_000667600	Ncaninum_LIV_000667600.1	protein_coding	0	0	0	1	0	0	1	0	0	0	0	0	0	0
Ncaninum_LIV_000667700	Ncaninum_LIV_000667700	Ncaninum_LIV_000667700.1	protein_coding	0	0	0	1	1	0	0	0	0	0	0	0	0	0
Ncaninum_LIV_000668100	Ncaninum_LIV_000668100	Ncaninum_LIV_000668100.1	protein_coding	0	0	0	1	0	0	1	0	0	0	0	0	0	0
Ncaninum_LIV_000679200	Ncaninum_LIV_000679200	Ncaninum_LIV_000679200.1	protein_coding	0	0	0	1	0	0	0	0	0	0	0	0	0	1
Ncaninum_LIV_000679300	Ncaninum_LIV_000679300	Ncaninum_LIV_000679300.1	protein_coding	0	0	0	1	0	0	1	0	0	0	0	0	0	0
Ncaninum_LIV_000679400	Ncaninum_LIV_000679400	Ncaninum_LIV_000679400.1	protein_coding	0	0	0	1	0	0	0	0	0	0	0	0	0	1
Ncaninum_LIV_000679500	Ncaninum_LIV_000679500	Ncaninum_LIV_000679500.1	protein_coding	0	0	0	1	1	0	0	0	0	0	0	0	0	0
Ncaninum_LIV_000679800	Ncaninum_LIV_000679800	Ncaninum_LIV_000679800.1	protein_coding	0	0	0	1	0	0	0	0	0	0	0	0	0	1
Ncaninum_LIV_000680600	Ncaninum_LIV_000680600	Ncaninum_LIV_000680600.1	protein_coding	0	0	0	1	0	0	0	0	0	0	0	0	0	1
Ncaninum_LIV_000680700	Ncaninum_LIV_000680700	Ncaninum_LIV_000680700.1	protein_coding	0	0	0	1	0	0	1	0	0	0	0	0	0	0
Ncaninum_LIV_000680800	Ncaninum_LIV_000680800	Ncaninum_LIV_000680800.1	protein_coding	0	0	0	1	1	0	0	0	0	0	0	0	0	0
Ncaninum_LIV_000681900	Ncaninum_LIV_000681900	Ncaninum_LIV_000681900.1	protein_coding	0	0	0	1	1	0	0	0	0	0	0	0	0	0
Ncaninum_LIV_000682000	Ncaninum_LIV_000682000	Ncaninum_LIV_000682000.1	protein_coding	0	0	0	1	0	0	1	0	0	0	0	0	0	0
Ncaninum_LIV_000696600	Ncaninum_LIV_000696600	Ncaninum_LIV_000696600.1	protein_coding	0	0	0	1	0	0	1	0	0	0	0	0	0	0
Ncaninum_LIV_000696700	Ncaninum_LIV_000696700	Ncaninum_LIV_000696700.1	protein_coding	0	0	0	1	1	0	0	0	0	0	0	0	0	0
Ncaninum_LIV_000696900	Ncaninum_LIV_000696900	Ncaninum_LIV_000696900.1	protein_coding	0	0	0	1	1	0	0	0	0	0	0	0	0	0
Ncaninum_LIV_000697000:pseudogene	Ncaninum_LIV_000697000:pseudogene	Ncaninum_LIV_000697000.1	transcribed_processed_pseudogene	0	0	0	1	1	0	0	0	0	0	0	0	0	0
Ncaninum_LIV_000697100	Ncaninum_LIV_000697100	Ncaninum_LIV_000697100.1	protein_coding	0	0	0	1	1	0	0	0	0	0	0	0	0	0
Ncaninum_LIV_000697900	Ncaninum_LIV_000697900	Ncaninum_LIV_000697900.1	protein_coding	0	0	0	1	0	0	0	0	0	0	0	0	0	1
Ncaninum_LIV_000698000	Ncaninum_LIV_000698000	Ncaninum_LIV_000698000.1	protein_coding	0	0	0	1	1	0	0	0	0	0	0	0	0	0
Ncaninum_LIV_000701200	Ncaninum_LIV_000701200	Ncaninum_LIV_000701200.1	protein_coding	0	0	0	1	0	0	0	0	0	0	0	0	0	1
Ncaninum_LIV_000701300	Ncaninum_LIV_000701300	Ncaninum_LIV_000701300.1	protein_coding	0	0	0	1	0	0	1	0	0	0	0	0	0	0
Ncaninum_LIV_000701500	Ncaninum_LIV_000701500	Ncaninum_LIV_000701500.1	protein_coding	0	0	0	1	0	0	0	0	0	0	0	0	0	1
Ncaninum_LIV_000702400	Ncaninum_LIV_000702400	Ncaninum_LIV_000702400.1	protein_coding	0	0	0	1	1	0	0	0	0	0	0	0	0	0
Ncaninum_LIV_000702500:pseudogene	Ncaninum_LIV_000702500:pseudogene	Ncaninum_LIV_000702500.1	transcribed_processed_pseudogene	0	0	0	1	1	0	0	0	0	0	0	0	0	0
Ncaninum_LIV_000704200	Ncaninum_LIV_000704200	Ncaninum_LIV_000704200.1	protein_coding	0	0	0	1	1	0	0	0	0	0	0	0	0	0
Ncaninum_LIV_000704300	Ncaninum_LIV_000704300	Ncaninum_LIV_000704300.1	protein_coding	0	0	0	1	1	0	0	0	0	0	0	0	0	0
Ncaninum_LIV_000708900	Ncaninum_LIV_000708900	Ncaninum_LIV_000708900.1	protein_coding	0	0	0	1	1	0	0	0	0	0	0	0	0	0
Ncaninum_LIV_000709000	Ncaninum_LIV_000709000	Ncaninum_LIV_000709000.1	protein_coding	0	0	0	1	0	0	0	0	0	0	0	0	0	1
Ncaninum_LIV_000711100	Ncaninum_LIV_000711100	Ncaninum_LIV_000711100.1	protein_coding	0	0	0	1	0	0	1	0	0	0	0	0	0	0
Ncaninum_LIV_000712200	Ncaninum_LIV_000712200	Ncaninum_LIV_000712200.1	protein_coding	0	0	0	1	1	0	0	0	0	0	0	0	0	0
Ncaninum_LIV_000713300	Ncaninum_LIV_000713300	Ncaninum_LIV_000713300.1	protein_coding	0	0	0	1	0	0	0	0	0	0	0	0	0	1
Ncaninum_LIV_000713400	Ncaninum_LIV_000713400	Ncaninum_LIV_000713400.1	protein_coding	0	0	0	1	1	0	0	0	0	0	0	0	0	0
Ncaninum_LIV_000714500	Ncaninum_LIV_000714500	Ncaninum_LIV_000714500.1	protein_coding	0	0	0	1	1	0	0	0	0	0	0	0	0	0
Ncaninum_LIV_000714600	Ncaninum_LIV_000714600	Ncaninum_LIV_000714600.1	protein_coding	0	0	0	1	1	0	0	0	0	0	0	0	0	0
Ncaninum_LIV_000715500	Ncaninum_LIV_000715500	Ncaninum_LIV_000715500.1	protein_coding	0	0	0	1	1	0	0	0	0	0	0	0	0	0
Ncaninum_LIV_000723200	Ncaninum_LIV_000723200	Ncaninum_LIV_000723200.1	protein_coding	0	0	0	1	1	0	0	0	0	0	0	0	0	0
Ncaninum_LIV_000723300	Ncaninum_LIV_000723300	Ncaninum_LIV_000723300.1	protein_coding	0	0	0	1	1	0	0	0	0	0	0	0	0	0
Ncaninum_LIV_000729800	Ncaninum_LIV_000729800	Ncaninum_LIV_000729800:tRNA	protein_coding	0	0	0	1	1	0	0	0	0	0	0	0	0	0
Ncaninum_LIV_000729900	Ncaninum_LIV_000729900	Ncaninum_LIV_000729900.1	protein_coding	0	0	0	1	0	0	1	0	0	0	0	0	0	0
Ncaninum_LIV_000732400	Ncaninum_LIV_000732400	Ncaninum_LIV_000732400.1	protein_coding	0	0	0	1	1	0	0	0	0	0	0	0	0	0
Ncaninum_LIV_000732600:pseudogene	Ncaninum_LIV_000732600:pseudogene	Ncaninum_LIV_000732600.1	transcribed_processed_pseudogene	0	0	0	1	0	0	0	0	0	0	0	0	0	1
Ncaninum_LIV_000732700:pseudogene	Ncaninum_LIV_000732700:pseudogene	Ncaninum_LIV_000732700.1	transcribed_processed_pseudogene	0	0	0	1	0	0	0	0	0	0	0	0	0	1
Ncaninum_LIV_000732800:pseudogene	Ncaninum_LIV_000732800:pseudogene	Ncaninum_LIV_000732800.1	transcribed_processed_pseudogene	0	0	0	1	0	0	0	0	0	0	0	0	0	1
Ncaninum_LIV_000732900:pseudogene	Ncaninum_LIV_000732900:pseudogene	Ncaninum_LIV_000732900.1	transcribed_processed_pseudogene	0	0	0	1	0	0	0	0	0	0	0	0	0	1
Ncaninum_LIV_000734100	Ncaninum_LIV_000734100	Ncaninum_LIV_000734100.1	protein_coding	0	0	0	1	0	0	0	0	0	0	0	0	0	1
Ncaninum_LIV_000734200	Ncaninum_LIV_000734200	Ncaninum_LIV_000734200.1	protein_coding	0	0	0	1	1	0	0	0	0	0	0	0	0	0
Ncaninum_LIV_000734300	Ncaninum_LIV_000734300	Ncaninum_LIV_000734300:tRNA	protein_coding	0	0	0	1	0	0	0	0	0	0	0	0	0	1
Ncaninum_LIV_000734400	Ncaninum_LIV_000734400	Ncaninum_LIV_000734400.1	protein_coding	0	0	0	1	0	0	0	0	0	0	0	0	0	1
Ncaninum_LIV_000739000	Ncaninum_LIV_000739000	Ncaninum_LIV_000739000.1	protein_coding	0	0	0	1	0	0	1	0	0	0	0	0	0	0
Ncaninum_LIV_000739700	Ncaninum_LIV_000739700	Ncaninum_LIV_000739700.1	protein_coding	0	0	0	1	0	0	0	0	0	0	0	0	0	1
Ncaninum_LIV_000739800	Ncaninum_LIV_000739800	Ncaninum_LIV_000739800.1	protein_coding	0	0	0	1	0	0	1	0	0	0	0	0	0	0
Ncaninum_LIV_000740200	Ncaninum_LIV_000740200	Ncaninum_LIV_000740200.1	protein_coding	0	0	0	1	1	0	0	0	0	0	0	0	0	0
Ncaninum_LIV_000740700	Ncaninum_LIV_000740700	Ncaninum_LIV_000740700.1	protein_coding	0	0	0	1	1	0	0	0	0	0	0	0	0	0
Ncaninum_LIV_000741100	Ncaninum_LIV_000741100	Ncaninum_LIV_000741100.1	protein_coding	0	0	0	1	0	0	0	0	0	0	0	0	0	1
Ncaninum_LIV_000741200	Ncaninum_LIV_000741200	Ncaninum_LIV_000741200.1	protein_coding	0	0	0	1	0	0	0	0	0	0	0	0	0	1
Ncaninum_LIV_000748400	Ncaninum_LIV_000748400	Ncaninum_LIV_000748400.1	protein_coding	0	0	0	1	0	0	0	0	0	0	0	0	0	1
Ncaninum_LIV_000748500	Ncaninum_LIV_000748500	Ncaninum_LIV_000748500.1	protein_coding	0	0	0	1	1	0	0	0	0	0	0	0	0	0
Ncaninum_LIV_000750000:pseudogene	Ncaninum_LIV_000750000:pseudogene	Ncaninum_LIV_000750000.1	transcribed_processed_pseudogene	0	0	0	1	1	0	0	0	0	0	0	0	0	0
Ncaninum_LIV_000750100:pseudogene	Ncaninum_LIV_000750100:pseudogene	Ncaninum_LIV_000750100.1	transcribed_processed_pseudogene	0	0	0	1	0	0	0	0	0	0	0	0	0	1
Ncaninum_LIV_000757300	Ncaninum_LIV_000757300	Ncaninum_LIV_000757300.1	protein_coding	0	0	0	1	0	0	0	0	0	0	0	0	0	1
Ncaninum_LIV_000757400	Ncaninum_LIV_000757400	Ncaninum_LIV_000757400.1	protein_coding	0	0	0	1	0	0	1	0	0	0	0	0	0	0
Ncaninum_LIV_000765800	Ncaninum_LIV_000765800	Ncaninum_LIV_000765800.1	protein_coding	0	0	0	1	1	0	0	0	0	0	0	0	0	0
Ncaninum_LIV_000765900	Ncaninum_LIV_000765900	Ncaninum_LIV_000765900.1	protein_coding	0	0	0	1	1	0	0	0	0	0	0	0	0	0
Ncaninum_LIV_000768900	Ncaninum_LIV_000768900	Ncaninum_LIV_000768900.1	protein_coding	0	0	0	1	0	0	1	0	0	0	0	0	0	0
Ncaninum_LIV_000770200	Ncaninum_LIV_000770200	Ncaninum_LIV_000770200.1	protein_coding	0	0	0	1	1	0	0	0	0	0	0	0	0	0
Ncaninum_LIV_000770300	Ncaninum_LIV_000770300	Ncaninum_LIV_000770300.1	protein_coding	0	0	0	1	0	0	0	0	0	0	0	0	0	1
Ncaninum_LIV_000770900	Ncaninum_LIV_000770900	Ncaninum_LIV_000770900.1	protein_coding	0	0	0	1	0	0	0	0	0	0	0	0	0	1
Ncaninum_LIV_000771300	Ncaninum_LIV_000771300	Ncaninum_LIV_000771300.1	protein_coding	0	0	0	1	1	0	0	0	0	0	0	0	0	0
Ncaninum_LIV_000771400	Ncaninum_LIV_000771400	Ncaninum_LIV_000771400.1	protein_coding	0	0	0	1	0	0	0	0	0	0	0	0	0	1
Ncaninum_LIV_000776000	Ncaninum_LIV_000776000	Ncaninum_LIV_000776000.1	protein_coding	0	0	0	1	0	0	0	0	0	0	0	0	0	1
Ncaninum_LIV_000777700	Ncaninum_LIV_000777700	Ncaninum_LIV_000777700.1	protein_coding	0	0	0	1	1	0	0	0	0	0	0	0	0	0
Ncaninum_LIV_000782700:pseudogene	Ncaninum_LIV_000782700:pseudogene	Ncaninum_LIV_000782700.1	transcribed_processed_pseudogene	0	0	0	1	0	0	0	0	0	0	0	0	0	1
Ncaninum_LIV_000782800:pseudogene	Ncaninum_LIV_000782800:pseudogene	Ncaninum_LIV_000782800.1	transcribed_processed_pseudogene	0	0	0	1	0	0	0	0	0	0	0	0	0	1
Ncaninum_LIV_000782900:pseudogene	Ncaninum_LIV_000782900:pseudogene	Ncaninum_LIV_000782900.1	transcribed_processed_pseudogene	0	0	0	1	0	0	0	0	0	0	0	0	0	1
Ncaninum_LIV_000783000:pseudogene	Ncaninum_LIV_000783000:pseudogene	Ncaninum_LIV_000783000.1	transcribed_processed_pseudogene	0	0	0	1	0	0	0	0	0	0	0	0	0	1
Ncaninum_LIV_000783700	Ncaninum_LIV_000783700	Ncaninum_LIV_000783700.1	protein_coding	0	0	0	1	1	0	0	0	0	0	0	0	0	0
Ncaninum_LIV_000784300	Ncaninum_LIV_000784300	Ncaninum_LIV_000784300.1	protein_coding	0	0	0	1	0	0	0	0	0	0	0	0	0	1
Ncaninum_LIV_000784400	Ncaninum_LIV_000784400	Ncaninum_LIV_000784400.1	protein_coding	0	0	0	1	1	0	0	0	0	0	0	0	0	0
