# Supplementary material for: New insights into phenotype and genotype relationships in Neospora caninum
Source: Front Vet Sci. 2023 Aug 17;10:1214971. doi: 10.3389/fvets.2023.1214971 (PMC10469931; doi:10.3389/fvets.2023.1214971)
Supplement: Supplementary file 2 [file Table_2.XLSX]

## Sheet: Hoja1
143 common elements in "NcUru1", "NcUru2" and "NcUru3":	189 elements included exclusively in "NcUru1":	721 elements included exclusively in "NcUru2":	455 elements included exclusively in "NcUru3":	50 common elements in "NcUru1" and "NcUru2":	121 common elements in "NcUru2" and "NcUru3":	140 common elements in "NcUru1" and "NcUru3":
Ncaninum_LIV_000084200	Ncaninum_LIV_000012700	Ncaninum_LIV_000049100	Ncaninum_LIV_000095700	Ncaninum_LIV_000178300	Ncaninum_LIV_000134700	Ncaninum_LIV_000740100
Ncaninum_LIV_000510500:pseudogene	Ncaninum_LIV_000376300	Ncaninum_LIV_000488100	Ncaninum_LIV_000184400	Ncaninum_LIV_000510400	Ncaninum_LIV_000135300	Ncaninum_LIV_000493800
Ncaninum_LIV_000510600	Ncaninum_LIV_000419500	Ncaninum_LIV_000262500	Ncaninum_LIV_000216100	Ncaninum_LIV_000217000	Ncaninum_LIV_000140000	Ncaninum_LIV_000777200
Ncaninum_LIV_000106500	Ncaninum_LIV_000463100	Ncaninum_LIV_000218800	Ncaninum_LIV_000373500	Ncaninum_LIV_000217100	Ncaninum_LIV_000206500	Ncaninum_LIV_000376200
Ncaninum_LIV_000311800	Ncaninum_LIV_000039600	Ncaninum_LIV_000705900	Ncaninum_LIV_000371000	Ncaninum_LIV_000217200	Ncaninum_LIV_000367900	Ncaninum_LIV_000613700
Ncaninum_LIV_000311900	Ncaninum_LIV_000195300	Ncaninum_LIV_000181800	Ncaninum_LIV_000079300	Ncaninum_LIV_000217300	Ncaninum_LIV_000519600	Ncaninum_LIV_000773500
Ncaninum_LIV_000006100:pseudogene	Ncaninum_LIV_000586600	Ncaninum_LIV_000511000	Ncaninum_LIV_000180400	Ncaninum_LIV_000217400	Ncaninum_LIV_000515400	Ncaninum_LIV_000034600
Ncaninum_LIV_000106600:pseudogene	Ncaninum_LIV_000012600:pseudogene	Ncaninum_LIV_000462700	Ncaninum_LIV_000200500	Ncaninum_LIV_000289100	Ncaninum_LIV_000515300	Ncaninum_LIV_000213800
Ncaninum_LIV_000129400	Ncaninum_LIV_000012800	Ncaninum_LIV_000676800	Ncaninum_LIV_000208400	Ncaninum_LIV_000289200	Ncaninum_LIV_000515600	Ncaninum_LIV_000776700
Ncaninum_LIV_000129500	Ncaninum_LIV_000012900	Ncaninum_LIV_000681700	Ncaninum_LIV_000210400	Ncaninum_LIV_000574600	Ncaninum_LIV_000515700	Ncaninum_LIV_000740200
Ncaninum_LIV_000129600	Ncaninum_LIV_000047600	Ncaninum_LIV_000706100	Ncaninum_LIV_000231400	Ncaninum_LIV_000574700	Ncaninum_LIV_000515500	Ncaninum_LIV_000776600
Ncaninum_LIV_000434100	Ncaninum_LIV_000211700	Ncaninum_LIV_000159100	Ncaninum_LIV_000351300	Ncaninum_LIV_000041100	Ncaninum_LIV_000721700	Ncaninum_LIV_000776800
Ncaninum_LIV_000106700	Ncaninum_LIV_000211800	Ncaninum_LIV_000495200	Ncaninum_LIV_000366600	Ncaninum_LIV_000041200	Ncaninum_LIV_000721800	Ncaninum_LIV_000372800
Ncaninum_LIV_000441500	Ncaninum_LIV_000287200	Ncaninum_LIV_000699800	Ncaninum_LIV_000469300	Ncaninum_LIV_000106400	Ncaninum_LIV_000153900	Ncaninum_LIV_000372900
Ncaninum_LIV_000441600	Ncaninum_LIV_000287300	Ncaninum_LIV_000177000	Ncaninum_LIV_000591000	Ncaninum_LIV_000047700	Ncaninum_LIV_000515200	Ncaninum_LIV_000370000
Ncaninum_LIV_000386200	Ncaninum_LIV_000352100	Ncaninum_LIV_000184900	Ncaninum_LIV_000720400	Ncaninum_LIV_000047800	Ncaninum_LIV_000515800	Ncaninum_LIV_000370100
Ncaninum_LIV_000386300	Ncaninum_LIV_000373100	Ncaninum_LIV_000199500	Ncaninum_LIV_000740800	Ncaninum_LIV_000157400	Ncaninum_LIV_000098000	Ncaninum_LIV_000371400
Ncaninum_LIV_000386400	Ncaninum_LIV_000765000	Ncaninum_LIV_000227700	Ncaninum_LIV_000378200	Ncaninum_LIV_000745900	Ncaninum_LIV_000771000	Ncaninum_LIV_000373700
Ncaninum_LIV_000181200	Ncaninum_LIV_000782400:pseudogene	Ncaninum_LIV_000264600	Ncaninum_LIV_000516500	Ncaninum_LIV_000046700	Ncaninum_LIV_000771100	Ncaninum_LIV_000723400
Ncaninum_LIV_000237900	Ncaninum_LIV_000782500:pseudogene	Ncaninum_LIV_000305100	Ncaninum_LIV_000371200	Ncaninum_LIV_000087700	Ncaninum_LIV_000515100	Ncaninum_LIV_000723500
Ncaninum_LIV_000238000	Ncaninum_LIV_000782600:pseudogene	Ncaninum_LIV_000335800	Ncaninum_LIV_000058400	Ncaninum_LIV_000123400	Ncaninum_LIV_000183000	Ncaninum_LIV_000370700
Ncaninum_LIV_000151400	Ncaninum_LIV_000027100	Ncaninum_LIV_000456000	Ncaninum_LIV_000093700	Ncaninum_LIV_000123500	Ncaninum_LIV_000195500	Ncaninum_LIV_000371300
Ncaninum_LIV_000036600	Ncaninum_LIV_000027200	Ncaninum_LIV_000483200	Ncaninum_LIV_000100000	Ncaninum_LIV_000123600	Ncaninum_LIV_000182700	Ncaninum_LIV_000371700
Ncaninum_LIV_000036700	Ncaninum_LIV_000034500	Ncaninum_LIV_000514500	Ncaninum_LIV_000164300	Ncaninum_LIV_000133200	Ncaninum_LIV_000182800	Ncaninum_LIV_000373800
Ncaninum_LIV_000421600	Ncaninum_LIV_000039500	Ncaninum_LIV_000657700	Ncaninum_LIV_000235300	Ncaninum_LIV_000178400	Ncaninum_LIV_000182900	Ncaninum_LIV_000740400
Ncaninum_LIV_000421700	Ncaninum_LIV_000039700:pseudogene	Ncaninum_LIV_000496100	Ncaninum_LIV_000268100	Ncaninum_LIV_000183300	Ncaninum_LIV_000545500	Ncaninum_LIV_000740500
Ncaninum_LIV_000783400:pseudogene	Ncaninum_LIV_000045600	Ncaninum_LIV_000044500	Ncaninum_LIV_000348400	Ncaninum_LIV_000185900	Ncaninum_LIV_000585400	Ncaninum_LIV_000774000
Ncaninum_LIV_000103500	Ncaninum_LIV_000058800	Ncaninum_LIV_000044600	Ncaninum_LIV_000356000	Ncaninum_LIV_000195800	Ncaninum_LIV_000585500	Ncaninum_LIV_000774300
Ncaninum_LIV_000103600	Ncaninum_LIV_000058900	Ncaninum_LIV_000049300	Ncaninum_LIV_000469200	Ncaninum_LIV_000195900	Ncaninum_LIV_000701300	Ncaninum_LIV_000776400
Ncaninum_LIV_000543200	Ncaninum_LIV_000059900	Ncaninum_LIV_000488200	Ncaninum_LIV_000472800	Ncaninum_LIV_000198000	Ncaninum_LIV_000101800	Ncaninum_LIV_000776500
Ncaninum_LIV_000543300	Ncaninum_LIV_000066200	Ncaninum_LIV_000676700	Ncaninum_LIV_000543900	Ncaninum_LIV_000251700	Ncaninum_LIV_000173600	Ncaninum_LIV_000370800
Ncaninum_LIV_000660500	Ncaninum_LIV_000066300	Ncaninum_LIV_000495800	Ncaninum_LIV_000566000	Ncaninum_LIV_000251800	Ncaninum_LIV_000179200	Ncaninum_LIV_000371500
Ncaninum_LIV_000660600	Ncaninum_LIV_000066400	Ncaninum_LIV_000133500	Ncaninum_LIV_000631900	Ncaninum_LIV_000251900	Ncaninum_LIV_000179300	Ncaninum_LIV_000371600
Ncaninum_LIV_000744100	Ncaninum_LIV_000071900	Ncaninum_LIV_000461800	Ncaninum_LIV_000639500	Ncaninum_LIV_000326900	Ncaninum_LIV_000255200	Ncaninum_LIV_000773800
Ncaninum_LIV_000744200	Ncaninum_LIV_000075200	Ncaninum_LIV_000315800	Ncaninum_LIV_000664200	Ncaninum_LIV_000419000	Ncaninum_LIV_000255300	Ncaninum_LIV_000774600
Ncaninum_LIV_000232500	Ncaninum_LIV_000079000	Ncaninum_LIV_000317700	Ncaninum_LIV_000712100	Ncaninum_LIV_000419100	Ncaninum_LIV_000255400	Ncaninum_LIV_000157500
Ncaninum_LIV_000232600	Ncaninum_LIV_000080800	Ncaninum_LIV_000191600	Ncaninum_LIV_000755500	Ncaninum_LIV_000419200	Ncaninum_LIV_000526700	Ncaninum_LIV_000369300
Ncaninum_LIV_000283400	Ncaninum_LIV_000080900	Ncaninum_LIV_000215800	Ncaninum_LIV_000378300	Ncaninum_LIV_000492200	Ncaninum_LIV_000526800	Ncaninum_LIV_000373900
Ncaninum_LIV_000705200	Ncaninum_LIV_000083000	Ncaninum_LIV_000261600	Ncaninum_LIV_000475600	Ncaninum_LIV_000509200	Ncaninum_LIV_000632900	Ncaninum_LIV_000376400
Ncaninum_LIV_000148300	Ncaninum_LIV_000085200	Ncaninum_LIV_000689100	Ncaninum_LIV_000475700	Ncaninum_LIV_000509300	Ncaninum_LIV_000633000	Ncaninum_LIV_000376500
Ncaninum_LIV_000199200	Ncaninum_LIV_000085300	Ncaninum_LIV_000221900	Ncaninum_LIV_000369800	Ncaninum_LIV_000509400	Ncaninum_LIV_000047300	Ncaninum_LIV_000773900
Ncaninum_LIV_000349600	Ncaninum_LIV_000085700	Ncaninum_LIV_000312100	Ncaninum_LIV_000371100	Ncaninum_LIV_000521900	Ncaninum_LIV_000097400	Ncaninum_LIV_000774100
Ncaninum_LIV_000349700	Ncaninum_LIV_000085800	Ncaninum_LIV_000442400	Ncaninum_LIV_000777300	Ncaninum_LIV_000522000	Ncaninum_LIV_000134600	Ncaninum_LIV_000774200
Ncaninum_LIV_000407900	Ncaninum_LIV_000087800	Ncaninum_LIV_000458100	Ncaninum_LIV_000369700	Ncaninum_LIV_000528300	Ncaninum_LIV_000173500	Ncaninum_LIV_000784100
Ncaninum_LIV_000408000	Ncaninum_LIV_000090000	Ncaninum_LIV_000467500	Ncaninum_LIV_000370500	Ncaninum_LIV_000528400	Ncaninum_LIV_000191200	Ncaninum_LIV_000199700
Ncaninum_LIV_000415600	Ncaninum_LIV_000090100	Ncaninum_LIV_000491400	Ncaninum_LIV_000376600	Ncaninum_LIV_000544700	Ncaninum_LIV_000203000	Ncaninum_LIV_000199800
Ncaninum_LIV_000513500	Ncaninum_LIV_000094400	Ncaninum_LIV_000493600	Ncaninum_LIV_000376700	Ncaninum_LIV_000563400	Ncaninum_LIV_000343300	Ncaninum_LIV_000202300
Ncaninum_LIV_000513600	Ncaninum_LIV_000094500	Ncaninum_LIV_000511700	Ncaninum_LIV_000245800	Ncaninum_LIV_000677800:pseudogene	Ncaninum_LIV_000343400	Ncaninum_LIV_000202400
Ncaninum_LIV_000513700	Ncaninum_LIV_000124800	Ncaninum_LIV_000535700	Ncaninum_LIV_000245900	Ncaninum_LIV_000704000	Ncaninum_LIV_000430000	Ncaninum_LIV_000292100
Ncaninum_LIV_000622000	Ncaninum_LIV_000159300	Ncaninum_LIV_000677300	Ncaninum_LIV_000246000	Ncaninum_LIV_000772400	Ncaninum_LIV_000453100	Ncaninum_LIV_000292200
Ncaninum_LIV_000622100	Ncaninum_LIV_000159400	Ncaninum_LIV_000682500	Ncaninum_LIV_000370400		Ncaninum_LIV_000453200	Ncaninum_LIV_000292300
Ncaninum_LIV_000633600	Ncaninum_LIV_000162100	Ncaninum_LIV_000685100	Ncaninum_LIV_000370600		Ncaninum_LIV_000499800	Ncaninum_LIV_000363600
Ncaninum_LIV_000633700	Ncaninum_LIV_000162200	Ncaninum_LIV_000692100	Ncaninum_LIV_000372300		Ncaninum_LIV_000499900	Ncaninum_LIV_000363700
Ncaninum_LIV_000698400	Ncaninum_LIV_000163500	Ncaninum_LIV_000705400	Ncaninum_LIV_000527800		Ncaninum_LIV_000526900	Ncaninum_LIV_000369400
Ncaninum_LIV_000698500	Ncaninum_LIV_000163600	Ncaninum_LIV_000771900	Ncaninum_LIV_000773300		Ncaninum_LIV_000686300	Ncaninum_LIV_000369500
Ncaninum_LIV_000712000	Ncaninum_LIV_000178200	Ncaninum_LIV_000049200	Ncaninum_LIV_000782300		Ncaninum_LIV_000729800	Ncaninum_LIV_000369900
Ncaninum_LIV_000783800	Ncaninum_LIV_000183400	Ncaninum_LIV_000496000	Ncaninum_LIV_000074000		Ncaninum_LIV_000729900	Ncaninum_LIV_000370900
Ncaninum_LIV_000038400	Ncaninum_LIV_000185800	Ncaninum_LIV_000048700:pseudogene	Ncaninum_LIV_000074100		Ncaninum_LIV_000732500:pseudogene	Ncaninum_LIV_000373300
Ncaninum_LIV_000038500	Ncaninum_LIV_000188500	Ncaninum_LIV_000048800	Ncaninum_LIV_000074200		Ncaninum_LIV_000732600:pseudogene	Ncaninum_LIV_000373400:pseudogene
Ncaninum_LIV_000143500	Ncaninum_LIV_000188600	Ncaninum_LIV_000048900	Ncaninum_LIV_000097500		Ncaninum_LIV_000732700:pseudogene	Ncaninum_LIV_000773400
Ncaninum_LIV_000143600	Ncaninum_LIV_000195200	Ncaninum_LIV_000496200	Ncaninum_LIV_000128400		Ncaninum_LIV_000732800:pseudogene	Ncaninum_LIV_000774400
Ncaninum_LIV_000143700	Ncaninum_LIV_000225500	Ncaninum_LIV_000044700	Ncaninum_LIV_000195400		Ncaninum_LIV_000774800	Ncaninum_LIV_000775800
Ncaninum_LIV_000288900	Ncaninum_LIV_000225600	Ncaninum_LIV_000133700:pseudogene	Ncaninum_LIV_000216200		Ncaninum_LIV_000010100	Ncaninum_LIV_000776900
Ncaninum_LIV_000289000	Ncaninum_LIV_000225700	Ncaninum_LIV_000488300	Ncaninum_LIV_000238300:pseudogene		Ncaninum_LIV_000010200	Ncaninum_LIV_000777100
Ncaninum_LIV_000312300	Ncaninum_LIV_000231100	Ncaninum_LIV_000044300	Ncaninum_LIV_000254000		Ncaninum_LIV_000086700	Ncaninum_LIV_000780700:pseudogene
Ncaninum_LIV_000312400	Ncaninum_LIV_000231200	Ncaninum_LIV_000044400:pseudogene	Ncaninum_LIV_000318100		Ncaninum_LIV_000086800	Ncaninum_LIV_000780800:pseudogene
Ncaninum_LIV_000545700	Ncaninum_LIV_000254200	Ncaninum_LIV_000049000	Ncaninum_LIV_000318200		Ncaninum_LIV_000086900	Ncaninum_LIV_000780900:pseudogene
Ncaninum_LIV_000545800	Ncaninum_LIV_000254300	Ncaninum_LIV_000133600:pseudogene	Ncaninum_LIV_000318300		Ncaninum_LIV_000087000:pseudogene	Ncaninum_LIV_000781000:pseudogene
Ncaninum_LIV_000554100	Ncaninum_LIV_000265400	Ncaninum_LIV_000462500	Ncaninum_LIV_000356100:pseudogene		Ncaninum_LIV_000097000	Ncaninum_LIV_000781100:pseudogene
Ncaninum_LIV_000554200	Ncaninum_LIV_000265500	Ncaninum_LIV_000488400	Ncaninum_LIV_000374000		Ncaninum_LIV_000128500	Ncaninum_LIV_000782700:pseudogene
Ncaninum_LIV_000593100	Ncaninum_LIV_000272500	Ncaninum_LIV_000682100	Ncaninum_LIV_000375700		Ncaninum_LIV_000132700	Ncaninum_LIV_000034700
Ncaninum_LIV_000593200	Ncaninum_LIV_000273200	Ncaninum_LIV_000044200	Ncaninum_LIV_000377100		Ncaninum_LIV_000132800	Ncaninum_LIV_000065300
Ncaninum_LIV_000673000	Ncaninum_LIV_000273300	Ncaninum_LIV_000133800:pseudogene	Ncaninum_LIV_000377200		Ncaninum_LIV_000137600	Ncaninum_LIV_000065400
Ncaninum_LIV_000673100	Ncaninum_LIV_000280200	Ncaninum_LIV_000462600	Ncaninum_LIV_000377400		Ncaninum_LIV_000137700	Ncaninum_LIV_000079400
Ncaninum_LIV_000673200	Ncaninum_LIV_000280800	Ncaninum_LIV_000462800	Ncaninum_LIV_000377500		Ncaninum_LIV_000139900	Ncaninum_LIV_000079500
Ncaninum_LIV_000748100	Ncaninum_LIV_000280900	Ncaninum_LIV_000049400	Ncaninum_LIV_000377600		Ncaninum_LIV_000191300	Ncaninum_LIV_000083100
Ncaninum_LIV_000774700	Ncaninum_LIV_000281000	Ncaninum_LIV_000706000	Ncaninum_LIV_000377700		Ncaninum_LIV_000195600	Ncaninum_LIV_000158600
Ncaninum_LIV_000775900	Ncaninum_LIV_000319400	Ncaninum_LIV_000488500	Ncaninum_LIV_000385800		Ncaninum_LIV_000198400	Ncaninum_LIV_000158700
Ncaninum_LIV_000776300	Ncaninum_LIV_000319500:pseudogene	Ncaninum_LIV_000495900	Ncaninum_LIV_000385900		Ncaninum_LIV_000198500	Ncaninum_LIV_000163000
Ncaninum_LIV_000173700	Ncaninum_LIV_000319600	Ncaninum_LIV_000676600	Ncaninum_LIV_000403200		Ncaninum_LIV_000206600	Ncaninum_LIV_000199100
Ncaninum_LIV_000173800	Ncaninum_LIV_000319700	Ncaninum_LIV_000676500:pseudogene	Ncaninum_LIV_000403300		Ncaninum_LIV_000220600	Ncaninum_LIV_000201900
Ncaninum_LIV_000237600	Ncaninum_LIV_000319800	Ncaninum_LIV_000106800	Ncaninum_LIV_000527700		Ncaninum_LIV_000222200	Ncaninum_LIV_000202200
Ncaninum_LIV_000237700	Ncaninum_LIV_000323000	Ncaninum_LIV_000275300	Ncaninum_LIV_000585900		Ncaninum_LIV_000269300	Ncaninum_LIV_000202500
Ncaninum_LIV_000242500	Ncaninum_LIV_000323100	Ncaninum_LIV_000275400	Ncaninum_LIV_000604800		Ncaninum_LIV_000279500	Ncaninum_LIV_000212900
Ncaninum_LIV_000242600	Ncaninum_LIV_000332500	Ncaninum_LIV_000461100	Ncaninum_LIV_000649200		Ncaninum_LIV_000279600	Ncaninum_LIV_000219700
Ncaninum_LIV_000266000	Ncaninum_LIV_000332600	Ncaninum_LIV_000461200	Ncaninum_LIV_000649300		Ncaninum_LIV_000279700	Ncaninum_LIV_000219800
Ncaninum_LIV_000266100	Ncaninum_LIV_000348800	Ncaninum_LIV_000461300	Ncaninum_LIV_000669900		Ncaninum_LIV_000300100	Ncaninum_LIV_000254100
Ncaninum_LIV_000369200	Ncaninum_LIV_000348900	Ncaninum_LIV_000461600	Ncaninum_LIV_000670000		Ncaninum_LIV_000309500	Ncaninum_LIV_000272000
Ncaninum_LIV_000463500	Ncaninum_LIV_000356300	Ncaninum_LIV_000475200	Ncaninum_LIV_000670100		Ncaninum_LIV_000309600	Ncaninum_LIV_000272100
Ncaninum_LIV_000463600	Ncaninum_LIV_000373000	Ncaninum_LIV_000475300	Ncaninum_LIV_000715800		Ncaninum_LIV_000309700	Ncaninum_LIV_000272200
Ncaninum_LIV_000476600	Ncaninum_LIV_000381100	Ncaninum_LIV_000705800	Ncaninum_LIV_000775400		Ncaninum_LIV_000318000	Ncaninum_LIV_000272300
Ncaninum_LIV_000476700	Ncaninum_LIV_000382000	Ncaninum_LIV_000437300	Ncaninum_LIV_000775500		Ncaninum_LIV_000348300	Ncaninum_LIV_000275800
Ncaninum_LIV_000621900	Ncaninum_LIV_000382100	Ncaninum_LIV_000571300	Ncaninum_LIV_000775600		Ncaninum_LIV_000359000	Ncaninum_LIV_000275900
Ncaninum_LIV_000653100	Ncaninum_LIV_000385600	Ncaninum_LIV_000571400	Ncaninum_LIV_000775700		Ncaninum_LIV_000378100	Ncaninum_LIV_000280500
Ncaninum_LIV_000768900	Ncaninum_LIV_000388900	Ncaninum_LIV_000682200	Ncaninum_LIV_000776100		Ncaninum_LIV_000378700	Ncaninum_LIV_000305700
Ncaninum_LIV_000777500	Ncaninum_LIV_000389000	Ncaninum_LIV_000437400	Ncaninum_LIV_000776200		Ncaninum_LIV_000382900	Ncaninum_LIV_000305800
Ncaninum_LIV_000777600	Ncaninum_LIV_000394600	Ncaninum_LIV_000562300	Ncaninum_LIV_000006200		Ncaninum_LIV_000383000	Ncaninum_LIV_000351000
Ncaninum_LIV_000784400	Ncaninum_LIV_000394700	Ncaninum_LIV_000676400	Ncaninum_LIV_000006300		Ncaninum_LIV_000423200	Ncaninum_LIV_000356200
Ncaninum_LIV_000073000	Ncaninum_LIV_000406100	Ncaninum_LIV_000676900	Ncaninum_LIV_000015100		Ncaninum_LIV_000423300	Ncaninum_LIV_000363500
Ncaninum_LIV_000073100	Ncaninum_LIV_000406200	Ncaninum_LIV_000701100	Ncaninum_LIV_000016100		Ncaninum_LIV_000423400	Ncaninum_LIV_000369000
Ncaninum_LIV_000073200	Ncaninum_LIV_000422000	Ncaninum_LIV_000133400	Ncaninum_LIV_000016200		Ncaninum_LIV_000476400	Ncaninum_LIV_000369100
Ncaninum_LIV_000073300	Ncaninum_LIV_000422100	Ncaninum_LIV_000133900:pseudogene	Ncaninum_LIV_000016400		Ncaninum_LIV_000500700	Ncaninum_LIV_000369600
Ncaninum_LIV_000175900	Ncaninum_LIV_000436600	Ncaninum_LIV_000183100:pseudogene	Ncaninum_LIV_000022100		Ncaninum_LIV_000505000	Ncaninum_LIV_000370200
Ncaninum_LIV_000176000	Ncaninum_LIV_000436700	Ncaninum_LIV_000183200	Ncaninum_LIV_000022200		Ncaninum_LIV_000505100	Ncaninum_LIV_000370300
Ncaninum_LIV_000220700	Ncaninum_LIV_000440100	Ncaninum_LIV_000437200	Ncaninum_LIV_000022600		Ncaninum_LIV_000516600	Ncaninum_LIV_000371800
Ncaninum_LIV_000345400	Ncaninum_LIV_000441400	Ncaninum_LIV_000461400:pseudogene	Ncaninum_LIV_000030100		Ncaninum_LIV_000545900	Ncaninum_LIV_000371900
Ncaninum_LIV_000345500	Ncaninum_LIV_000450900	Ncaninum_LIV_000461500	Ncaninum_LIV_000030200		Ncaninum_LIV_000668100	Ncaninum_LIV_000372000
Ncaninum_LIV_000350200	Ncaninum_LIV_000451000	Ncaninum_LIV_000461700	Ncaninum_LIV_000030800		Ncaninum_LIV_000679200	Ncaninum_LIV_000372100
Ncaninum_LIV_000374100	Ncaninum_LIV_000453700	Ncaninum_LIV_000464100	Ncaninum_LIV_000034100		Ncaninum_LIV_000679300	Ncaninum_LIV_000372200
Ncaninum_LIV_000374200	Ncaninum_LIV_000453800	Ncaninum_LIV_000495700:pseudogene	Ncaninum_LIV_000034200		Ncaninum_LIV_000679400	Ncaninum_LIV_000373200
Ncaninum_LIV_000374300	Ncaninum_LIV_000459500	Ncaninum_LIV_000511100	Ncaninum_LIV_000039100		Ncaninum_LIV_000679500	Ncaninum_LIV_000373600
Ncaninum_LIV_000378500	Ncaninum_LIV_000459600	Ncaninum_LIV_000511400	Ncaninum_LIV_000039200		Ncaninum_LIV_000681900	Ncaninum_LIV_000378400
Ncaninum_LIV_000378600	Ncaninum_LIV_000486800	Ncaninum_LIV_000530900	Ncaninum_LIV_000039300		Ncaninum_LIV_000701200	Ncaninum_LIV_000378800
Ncaninum_LIV_000378900	Ncaninum_LIV_000486900	Ncaninum_LIV_000531100	Ncaninum_LIV_000039400		Ncaninum_LIV_000770900	Ncaninum_LIV_000385700
Ncaninum_LIV_000419700	Ncaninum_LIV_000494200	Ncaninum_LIV_000531200	Ncaninum_LIV_000045000		Ncaninum_LIV_000773700	Ncaninum_LIV_000459100:pseudogene
Ncaninum_LIV_000419800	Ncaninum_LIV_000502600	Ncaninum_LIV_000675900	Ncaninum_LIV_000045700		Ncaninum_LIV_000774900	Ncaninum_LIV_000462100
Ncaninum_LIV_000442500	Ncaninum_LIV_000510300:pseudogene	Ncaninum_LIV_000701000	Ncaninum_LIV_000045800		Ncaninum_LIV_000775000	Ncaninum_LIV_000613800
Ncaninum_LIV_000444000	Ncaninum_LIV_000512600	Ncaninum_LIV_000706200	Ncaninum_LIV_000046400		Ncaninum_LIV_000775100	Ncaninum_LIV_000623300
Ncaninum_LIV_000458700	Ncaninum_LIV_000517300	Ncaninum_LIV_000131200	Ncaninum_LIV_000046500		Ncaninum_LIV_000777400	Ncaninum_LIV_000623400
Ncaninum_LIV_000458800	Ncaninum_LIV_000517400	Ncaninum_LIV_000131300	Ncaninum_LIV_000046600		Ncaninum_LIV_000777700	Ncaninum_LIV_000626300:pseudogene
Ncaninum_LIV_000459200:pseudogene	Ncaninum_LIV_000529100	Ncaninum_LIV_000144200	Ncaninum_LIV_000057600		Ncaninum_LIV_000778600	Ncaninum_LIV_000626400:pseudogene
Ncaninum_LIV_000459300	Ncaninum_LIV_000549000	Ncaninum_LIV_000156100	Ncaninum_LIV_000057700			Ncaninum_LIV_000626500
Ncaninum_LIV_000462000	Ncaninum_LIV_000549100	Ncaninum_LIV_000156600	Ncaninum_LIV_000068600:pseudogene			Ncaninum_LIV_000626600
Ncaninum_LIV_000462200	Ncaninum_LIV_000551300	Ncaninum_LIV_000169900	Ncaninum_LIV_000068700			Ncaninum_LIV_000630600
Ncaninum_LIV_000462300	Ncaninum_LIV_000551400	Ncaninum_LIV_000170000	Ncaninum_LIV_000068800			Ncaninum_LIV_000630700
Ncaninum_LIV_000473400	Ncaninum_LIV_000563500	Ncaninum_LIV_000170100	Ncaninum_LIV_000072500			Ncaninum_LIV_000667600
Ncaninum_LIV_000473500	Ncaninum_LIV_000577900	Ncaninum_LIV_000181900	Ncaninum_LIV_000073400			Ncaninum_LIV_000667700
Ncaninum_LIV_000537000	Ncaninum_LIV_000578000	Ncaninum_LIV_000182000	Ncaninum_LIV_000076000			Ncaninum_LIV_000680800
Ncaninum_LIV_000542800	Ncaninum_LIV_000584000	Ncaninum_LIV_000262600	Ncaninum_LIV_000076100			Ncaninum_LIV_000711100
Ncaninum_LIV_000544600	Ncaninum_LIV_000586500	Ncaninum_LIV_000278900	Ncaninum_LIV_000076200			Ncaninum_LIV_000734100
Ncaninum_LIV_000599700	Ncaninum_LIV_000586700	Ncaninum_LIV_000279000	Ncaninum_LIV_000084900			Ncaninum_LIV_000765800
Ncaninum_LIV_000599800	Ncaninum_LIV_000586800	Ncaninum_LIV_000279100:pseudogene	Ncaninum_LIV_000085000			Ncaninum_LIV_000765900
Ncaninum_LIV_000599900	Ncaninum_LIV_000602800	Ncaninum_LIV_000279200	Ncaninum_LIV_000085100			Ncaninum_LIV_000774500
Ncaninum_LIV_000614900	Ncaninum_LIV_000602900	Ncaninum_LIV_000279300	Ncaninum_LIV_000093600			Ncaninum_LIV_000775300
Ncaninum_LIV_000668900	Ncaninum_LIV_000606200	Ncaninum_LIV_000315600	Ncaninum_LIV_000093800			Ncaninum_LIV_000776000
Ncaninum_LIV_000680600	Ncaninum_LIV_000609300	Ncaninum_LIV_000315700	Ncaninum_LIV_000095600			Ncaninum_LIV_000777000
Ncaninum_LIV_000680700	Ncaninum_LIV_000609400	Ncaninum_LIV_000317800	Ncaninum_LIV_000095800			Ncaninum_LIV_000781200:pseudogene
Ncaninum_LIV_000701400	Ncaninum_LIV_000616400	Ncaninum_LIV_000336500	Ncaninum_LIV_000097100			Ncaninum_LIV_000782800:pseudogene
Ncaninum_LIV_000771300	Ncaninum_LIV_000616500	Ncaninum_LIV_000336600	Ncaninum_LIV_000097300			Ncaninum_LIV_000782900:pseudogene
Ncaninum_LIV_000771400	Ncaninum_LIV_000626100	Ncaninum_LIV_000454600	Ncaninum_LIV_000098300			Ncaninum_LIV_000783000:pseudogene
Ncaninum_LIV_000773600	Ncaninum_LIV_000626200	Ncaninum_LIV_000454700	Ncaninum_LIV_000098400
Ncaninum_LIV_000775200	Ncaninum_LIV_000629000	Ncaninum_LIV_000462400	Ncaninum_LIV_000099900
Ncaninum_LIV_000784300	Ncaninum_LIV_000629100	Ncaninum_LIV_000486200	Ncaninum_LIV_000103700
	Ncaninum_LIV_000632300	Ncaninum_LIV_000496500	Ncaninum_LIV_000103800
	Ncaninum_LIV_000632400	Ncaninum_LIV_000510900	Ncaninum_LIV_000103900:pseudogene
	Ncaninum_LIV_000644000	Ncaninum_LIV_000518900	Ncaninum_LIV_000109500
	Ncaninum_LIV_000644100	Ncaninum_LIV_000519000	Ncaninum_LIV_000109600
	Ncaninum_LIV_000677900:pseudogene	Ncaninum_LIV_000554500	Ncaninum_LIV_000117300
	Ncaninum_LIV_000678000	Ncaninum_LIV_000619400	Ncaninum_LIV_000134800
	Ncaninum_LIV_000691500	Ncaninum_LIV_000677000	Ncaninum_LIV_000135400
	Ncaninum_LIV_000691600	Ncaninum_LIV_000677600	Ncaninum_LIV_000135500
	Ncaninum_LIV_000691700	Ncaninum_LIV_000677700	Ncaninum_LIV_000139800
	Ncaninum_LIV_000697500	Ncaninum_LIV_000692900	Ncaninum_LIV_000150300
	Ncaninum_LIV_000697600	Ncaninum_LIV_000693000	Ncaninum_LIV_000152700
	Ncaninum_LIV_000713600	Ncaninum_LIV_000693100	Ncaninum_LIV_000152800
	Ncaninum_LIV_000713700	Ncaninum_LIV_000702000	Ncaninum_LIV_000164200
	Ncaninum_LIV_000719300	Ncaninum_LIV_000705300:pseudogene	Ncaninum_LIV_000164400
	Ncaninum_LIV_000719400	Ncaninum_LIV_000771700	Ncaninum_LIV_000167500
	Ncaninum_LIV_000719500	Ncaninum_LIV_000771800	Ncaninum_LIV_000167600
	Ncaninum_LIV_000724400	Ncaninum_LIV_000042100	Ncaninum_LIV_000174200
	Ncaninum_LIV_000724500	Ncaninum_LIV_000044100	Ncaninum_LIV_000174300
	Ncaninum_LIV_000724600	Ncaninum_LIV_000047900	Ncaninum_LIV_000179500
	Ncaninum_LIV_000724700	Ncaninum_LIV_000048100	Ncaninum_LIV_000180500
	Ncaninum_LIV_000725500	Ncaninum_LIV_000048200	Ncaninum_LIV_000192200
	Ncaninum_LIV_000725600	Ncaninum_LIV_000049500	Ncaninum_LIV_000192300
	Ncaninum_LIV_000725700	Ncaninum_LIV_000070900	Ncaninum_LIV_000192400
	Ncaninum_LIV_000733900	Ncaninum_LIV_000071000	Ncaninum_LIV_000198600
	Ncaninum_LIV_000734000	Ncaninum_LIV_000071100	Ncaninum_LIV_000200400
	Ncaninum_LIV_000738200	Ncaninum_LIV_000096800	Ncaninum_LIV_000202100
	Ncaninum_LIV_000738300	Ncaninum_LIV_000112000	Ncaninum_LIV_000202700
	Ncaninum_LIV_000738400	Ncaninum_LIV_000112100	Ncaninum_LIV_000202800
	Ncaninum_LIV_000740300	Ncaninum_LIV_000119200	Ncaninum_LIV_000202900
	Ncaninum_LIV_000750900	Ncaninum_LIV_000121500	Ncaninum_LIV_000203900
	Ncaninum_LIV_000751000	Ncaninum_LIV_000121600	Ncaninum_LIV_000204000
	Ncaninum_LIV_000758400	Ncaninum_LIV_000128600	Ncaninum_LIV_000204100
	Ncaninum_LIV_000760200	Ncaninum_LIV_000133300	Ncaninum_LIV_000206400
	Ncaninum_LIV_000760300	Ncaninum_LIV_000134000	Ncaninum_LIV_000207300
	Ncaninum_LIV_000762700	Ncaninum_LIV_000135100	Ncaninum_LIV_000207400
	Ncaninum_LIV_000762800	Ncaninum_LIV_000135200	Ncaninum_LIV_000210500
	Ncaninum_LIV_000762900	Ncaninum_LIV_000138500	Ncaninum_LIV_000214400
	Ncaninum_LIV_000763000	Ncaninum_LIV_000153800	Ncaninum_LIV_000214500
	Ncaninum_LIV_000763100	Ncaninum_LIV_000156000	Ncaninum_LIV_000214700
	Ncaninum_LIV_000763200	Ncaninum_LIV_000156200	Ncaninum_LIV_000214800:pseudogene
	Ncaninum_LIV_000764900	Ncaninum_LIV_000156300	Ncaninum_LIV_000214900
	Ncaninum_LIV_000765100	Ncaninum_LIV_000156700	Ncaninum_LIV_000215000
	Ncaninum_LIV_000780400:pseudogene	Ncaninum_LIV_000161400	Ncaninum_LIV_000220500
	Ncaninum_LIV_000780500:pseudogene	Ncaninum_LIV_000174000	Ncaninum_LIV_000222500
	Ncaninum_LIV_000780600:pseudogene	Ncaninum_LIV_000174100	Ncaninum_LIV_000222600
	Ncaninum_LIV_000784200	Ncaninum_LIV_000175700	Ncaninum_LIV_000227400
		Ncaninum_LIV_000175800	Ncaninum_LIV_000227500
		Ncaninum_LIV_000178900	Ncaninum_LIV_000231500
		Ncaninum_LIV_000179000	Ncaninum_LIV_000237000
		Ncaninum_LIV_000186800	Ncaninum_LIV_000237100
		Ncaninum_LIV_000191400	Ncaninum_LIV_000237800
		Ncaninum_LIV_000191700	Ncaninum_LIV_000238100
		Ncaninum_LIV_000197800	Ncaninum_LIV_000238200:pseudogene
		Ncaninum_LIV_000198200	Ncaninum_LIV_000238400
		Ncaninum_LIV_000198300	Ncaninum_LIV_000238500
		Ncaninum_LIV_000203100	Ncaninum_LIV_000242000
		Ncaninum_LIV_000203200	Ncaninum_LIV_000242100
		Ncaninum_LIV_000215600	Ncaninum_LIV_000246800
		Ncaninum_LIV_000215700	Ncaninum_LIV_000246900
		Ncaninum_LIV_000215900	Ncaninum_LIV_000263100
		Ncaninum_LIV_000252100	Ncaninum_LIV_000263200
		Ncaninum_LIV_000252200	Ncaninum_LIV_000268200
		Ncaninum_LIV_000261500	Ncaninum_LIV_000269200
		Ncaninum_LIV_000268600	Ncaninum_LIV_000271100
		Ncaninum_LIV_000268700	Ncaninum_LIV_000271200
		Ncaninum_LIV_000268800	Ncaninum_LIV_000275700
		Ncaninum_LIV_000269400	Ncaninum_LIV_000280600
		Ncaninum_LIV_000297900	Ncaninum_LIV_000282600
		Ncaninum_LIV_000312800	Ncaninum_LIV_000283200
		Ncaninum_LIV_000312900	Ncaninum_LIV_000295800
		Ncaninum_LIV_000317900	Ncaninum_LIV_000296300
		Ncaninum_LIV_000337200	Ncaninum_LIV_000296400
		Ncaninum_LIV_000341800	Ncaninum_LIV_000307900
		Ncaninum_LIV_000344500	Ncaninum_LIV_000316600
		Ncaninum_LIV_000344600	Ncaninum_LIV_000316700
		Ncaninum_LIV_000344700	Ncaninum_LIV_000319300
		Ncaninum_LIV_000349900	Ncaninum_LIV_000320500
		Ncaninum_LIV_000418500	Ncaninum_LIV_000324700
		Ncaninum_LIV_000431300	Ncaninum_LIV_000324800
		Ncaninum_LIV_000431400	Ncaninum_LIV_000332700
		Ncaninum_LIV_000436200	Ncaninum_LIV_000351200
		Ncaninum_LIV_000442700	Ncaninum_LIV_000351400
		Ncaninum_LIV_000444100	Ncaninum_LIV_000353100
		Ncaninum_LIV_000444200	Ncaninum_LIV_000353200
		Ncaninum_LIV_000453000	Ncaninum_LIV_000355900
		Ncaninum_LIV_000461900	Ncaninum_LIV_000359100
		Ncaninum_LIV_000463700	Ncaninum_LIV_000359300
		Ncaninum_LIV_000474800	Ncaninum_LIV_000359400
		Ncaninum_LIV_000483300	Ncaninum_LIV_000364900
		Ncaninum_LIV_000483400	Ncaninum_LIV_000366700
		Ncaninum_LIV_000486100	Ncaninum_LIV_000372400
		Ncaninum_LIV_000486300	Ncaninum_LIV_000372700
		Ncaninum_LIV_000486400	Ncaninum_LIV_000375600
		Ncaninum_LIV_000489700	Ncaninum_LIV_000375800
		Ncaninum_LIV_000491500	Ncaninum_LIV_000375900:pseudogene
		Ncaninum_LIV_000491600	Ncaninum_LIV_000376800
		Ncaninum_LIV_000491700	Ncaninum_LIV_000376900
		Ncaninum_LIV_000494300	Ncaninum_LIV_000377300
		Ncaninum_LIV_000494400	Ncaninum_LIV_000377800
		Ncaninum_LIV_000496400	Ncaninum_LIV_000378000
		Ncaninum_LIV_000500200	Ncaninum_LIV_000389500
		Ncaninum_LIV_000500300	Ncaninum_LIV_000389600
		Ncaninum_LIV_000508500	Ncaninum_LIV_000395600
		Ncaninum_LIV_000508600	Ncaninum_LIV_000413600
		Ncaninum_LIV_000508700	Ncaninum_LIV_000413700
		Ncaninum_LIV_000537200	Ncaninum_LIV_000417200
		Ncaninum_LIV_000537300	Ncaninum_LIV_000418700
		Ncaninum_LIV_000537400	Ncaninum_LIV_000418800
		Ncaninum_LIV_000537500	Ncaninum_LIV_000420900
		Ncaninum_LIV_000567200	Ncaninum_LIV_000421000
		Ncaninum_LIV_000567300	Ncaninum_LIV_000424600
		Ncaninum_LIV_000578500	Ncaninum_LIV_000424700
		Ncaninum_LIV_000595500	Ncaninum_LIV_000424900
		Ncaninum_LIV_000595600	Ncaninum_LIV_000425000
		Ncaninum_LIV_000652000	Ncaninum_LIV_000425700
		Ncaninum_LIV_000652100	Ncaninum_LIV_000433600
		Ncaninum_LIV_000677100	Ncaninum_LIV_000433700
		Ncaninum_LIV_000684000	Ncaninum_LIV_000433800
		Ncaninum_LIV_000688000	Ncaninum_LIV_000435900
		Ncaninum_LIV_000688100	Ncaninum_LIV_000436000
		Ncaninum_LIV_000688900:pseudogene	Ncaninum_LIV_000437600
		Ncaninum_LIV_000689000	Ncaninum_LIV_000437700
		Ncaninum_LIV_000694500	Ncaninum_LIV_000446000
		Ncaninum_LIV_000694600	Ncaninum_LIV_000446100
		Ncaninum_LIV_000694700	Ncaninum_LIV_000453300
		Ncaninum_LIV_000699700	Ncaninum_LIV_000463400
		Ncaninum_LIV_000699900	Ncaninum_LIV_000465100
		Ncaninum_LIV_000700000	Ncaninum_LIV_000465200
		Ncaninum_LIV_000010900	Ncaninum_LIV_000465300
		Ncaninum_LIV_000011000	Ncaninum_LIV_000470300
		Ncaninum_LIV_000041900	Ncaninum_LIV_000470400
		Ncaninum_LIV_000042000	Ncaninum_LIV_000470500
		Ncaninum_LIV_000042400	Ncaninum_LIV_000472700
		Ncaninum_LIV_000044800	Ncaninum_LIV_000472900
		Ncaninum_LIV_000044900	Ncaninum_LIV_000475800
		Ncaninum_LIV_000046800	Ncaninum_LIV_000476500
		Ncaninum_LIV_000046900:pseudogene	Ncaninum_LIV_000477500
		Ncaninum_LIV_000052500	Ncaninum_LIV_000477700
		Ncaninum_LIV_000052600	Ncaninum_LIV_000477800
		Ncaninum_LIV_000053900	Ncaninum_LIV_000480500
		Ncaninum_LIV_000054000	Ncaninum_LIV_000480600
		Ncaninum_LIV_000054100	Ncaninum_LIV_000485500
		Ncaninum_LIV_000054300	Ncaninum_LIV_000490400
		Ncaninum_LIV_000054400:pseudogene	Ncaninum_LIV_000490500
		Ncaninum_LIV_000059400	Ncaninum_LIV_000495400:pseudogene
		Ncaninum_LIV_000059500	Ncaninum_LIV_000495500
		Ncaninum_LIV_000063800	Ncaninum_LIV_000495600
		Ncaninum_LIV_000070800	Ncaninum_LIV_000497700
		Ncaninum_LIV_000081700	Ncaninum_LIV_000497800
		Ncaninum_LIV_000081800	Ncaninum_LIV_000498400
		Ncaninum_LIV_000086300	Ncaninum_LIV_000501900
		Ncaninum_LIV_000091200	Ncaninum_LIV_000502000
		Ncaninum_LIV_000091300	Ncaninum_LIV_000504000
		Ncaninum_LIV_000091400	Ncaninum_LIV_000505200
		Ncaninum_LIV_000091500	Ncaninum_LIV_000507100
		Ncaninum_LIV_000091600	Ncaninum_LIV_000514200
		Ncaninum_LIV_000094800	Ncaninum_LIV_000514300
		Ncaninum_LIV_000094900	Ncaninum_LIV_000518100
		Ncaninum_LIV_000096700	Ncaninum_LIV_000518200
		Ncaninum_LIV_000096900	Ncaninum_LIV_000523900
		Ncaninum_LIV_000106900	Ncaninum_LIV_000524600
		Ncaninum_LIV_000107000	Ncaninum_LIV_000524700:pseudogene
		Ncaninum_LIV_000107900	Ncaninum_LIV_000527900
		Ncaninum_LIV_000108000	Ncaninum_LIV_000528600
		Ncaninum_LIV_000108100	Ncaninum_LIV_000528700
		Ncaninum_LIV_000113900	Ncaninum_LIV_000528800
		Ncaninum_LIV_000116700	Ncaninum_LIV_000532900
		Ncaninum_LIV_000116800	Ncaninum_LIV_000533000
		Ncaninum_LIV_000117700	Ncaninum_LIV_000533200
		Ncaninum_LIV_000117800	Ncaninum_LIV_000533300
		Ncaninum_LIV_000117900	Ncaninum_LIV_000533400
		Ncaninum_LIV_000119100	Ncaninum_LIV_000537600
		Ncaninum_LIV_000119300	Ncaninum_LIV_000537700
		Ncaninum_LIV_000122200	Ncaninum_LIV_000544000
		Ncaninum_LIV_000122300	Ncaninum_LIV_000546000
		Ncaninum_LIV_000127200	Ncaninum_LIV_000546100
		Ncaninum_LIV_000130500	Ncaninum_LIV_000548700
		Ncaninum_LIV_000130600	Ncaninum_LIV_000548800
		Ncaninum_LIV_000134100	Ncaninum_LIV_000548900
		Ncaninum_LIV_000136700	Ncaninum_LIV_000551100:pseudogene
		Ncaninum_LIV_000136800	Ncaninum_LIV_000551200:pseudogene
		Ncaninum_LIV_000136900	Ncaninum_LIV_000556000
		Ncaninum_LIV_000138000	Ncaninum_LIV_000564500
		Ncaninum_LIV_000138100	Ncaninum_LIV_000564600
		Ncaninum_LIV_000139300	Ncaninum_LIV_000565900
		Ncaninum_LIV_000139400	Ncaninum_LIV_000566100:pseudogene
		Ncaninum_LIV_000139500	Ncaninum_LIV_000566200:pseudogene
		Ncaninum_LIV_000140100	Ncaninum_LIV_000568400
		Ncaninum_LIV_000141100	Ncaninum_LIV_000571100
		Ncaninum_LIV_000141200	Ncaninum_LIV_000571200
		Ncaninum_LIV_000142700	Ncaninum_LIV_000572600
		Ncaninum_LIV_000142800	Ncaninum_LIV_000572700
		Ncaninum_LIV_000144000	Ncaninum_LIV_000580900
		Ncaninum_LIV_000145200	Ncaninum_LIV_000581000
		Ncaninum_LIV_000146700	Ncaninum_LIV_000581400
		Ncaninum_LIV_000146800	Ncaninum_LIV_000581500
		Ncaninum_LIV_000147500	Ncaninum_LIV_000581600
		Ncaninum_LIV_000148500	Ncaninum_LIV_000582200
		Ncaninum_LIV_000148600	Ncaninum_LIV_000582300
		Ncaninum_LIV_000149100	Ncaninum_LIV_000582500
		Ncaninum_LIV_000149200	Ncaninum_LIV_000584800
		Ncaninum_LIV_000151500	Ncaninum_LIV_000584900
		Ncaninum_LIV_000151600	Ncaninum_LIV_000585000
		Ncaninum_LIV_000152200	Ncaninum_LIV_000585100
		Ncaninum_LIV_000152300	Ncaninum_LIV_000585200
		Ncaninum_LIV_000154000	Ncaninum_LIV_000585800
		Ncaninum_LIV_000155000	Ncaninum_LIV_000586000
		Ncaninum_LIV_000155100	Ncaninum_LIV_000590900
		Ncaninum_LIV_000155200	Ncaninum_LIV_000591100
		Ncaninum_LIV_000155300	Ncaninum_LIV_000596200
		Ncaninum_LIV_000155400	Ncaninum_LIV_000596300
		Ncaninum_LIV_000155500	Ncaninum_LIV_000596400
		Ncaninum_LIV_000155900	Ncaninum_LIV_000596500
		Ncaninum_LIV_000156500	Ncaninum_LIV_000599500
		Ncaninum_LIV_000157300	Ncaninum_LIV_000602500
		Ncaninum_LIV_000157700	Ncaninum_LIV_000602600
		Ncaninum_LIV_000157800	Ncaninum_LIV_000603700
		Ncaninum_LIV_000158200	Ncaninum_LIV_000604000
		Ncaninum_LIV_000158300	Ncaninum_LIV_000604100
		Ncaninum_LIV_000159200	Ncaninum_LIV_000604700
		Ncaninum_LIV_000160200	Ncaninum_LIV_000604900
		Ncaninum_LIV_000160300	Ncaninum_LIV_000605000
		Ncaninum_LIV_000160400	Ncaninum_LIV_000606600
		Ncaninum_LIV_000160600	Ncaninum_LIV_000606700
		Ncaninum_LIV_000160700	Ncaninum_LIV_000606800
		Ncaninum_LIV_000161300	Ncaninum_LIV_000611200
		Ncaninum_LIV_000161500	Ncaninum_LIV_000611300
		Ncaninum_LIV_000162800	Ncaninum_LIV_000612700
		Ncaninum_LIV_000162900	Ncaninum_LIV_000612800
		Ncaninum_LIV_000165800	Ncaninum_LIV_000613600
		Ncaninum_LIV_000165900	Ncaninum_LIV_000618700
		Ncaninum_LIV_000167000	Ncaninum_LIV_000618800
		Ncaninum_LIV_000167100	Ncaninum_LIV_000620100
		Ncaninum_LIV_000167200	Ncaninum_LIV_000628000
		Ncaninum_LIV_000170200	Ncaninum_LIV_000628100
		Ncaninum_LIV_000170900	Ncaninum_LIV_000630100
		Ncaninum_LIV_000171000	Ncaninum_LIV_000630200
		Ncaninum_LIV_000171600	Ncaninum_LIV_000630300
		Ncaninum_LIV_000172000	Ncaninum_LIV_000630400
		Ncaninum_LIV_000172100	Ncaninum_LIV_000630500
		Ncaninum_LIV_000172200	Ncaninum_LIV_000632000
		Ncaninum_LIV_000173900	Ncaninum_LIV_000632200
		Ncaninum_LIV_000174500	Ncaninum_LIV_000634000
		Ncaninum_LIV_000174600	Ncaninum_LIV_000634100
		Ncaninum_LIV_000176900	Ncaninum_LIV_000638900
		Ncaninum_LIV_000177200	Ncaninum_LIV_000639000
		Ncaninum_LIV_000178800	Ncaninum_LIV_000639900
		Ncaninum_LIV_000180100	Ncaninum_LIV_000646400
		Ncaninum_LIV_000181300	Ncaninum_LIV_000649100
		Ncaninum_LIV_000181700	Ncaninum_LIV_000649400
		Ncaninum_LIV_000182600	Ncaninum_LIV_000649900
		Ncaninum_LIV_000187000	Ncaninum_LIV_000650000
		Ncaninum_LIV_000187100	Ncaninum_LIV_000653200
		Ncaninum_LIV_000190000	Ncaninum_LIV_000653300
		Ncaninum_LIV_000190100	Ncaninum_LIV_000657300
		Ncaninum_LIV_000191100	Ncaninum_LIV_000657400
		Ncaninum_LIV_000191500	Ncaninum_LIV_000657500
		Ncaninum_LIV_000194400	Ncaninum_LIV_000658700
		Ncaninum_LIV_000194500	Ncaninum_LIV_000658800
		Ncaninum_LIV_000196100	Ncaninum_LIV_000658900
		Ncaninum_LIV_000196200	Ncaninum_LIV_000660000
		Ncaninum_LIV_000196300	Ncaninum_LIV_000660300
		Ncaninum_LIV_000197700	Ncaninum_LIV_000661100
		Ncaninum_LIV_000197900	Ncaninum_LIV_000661200
		Ncaninum_LIV_000198100	Ncaninum_LIV_000663100
		Ncaninum_LIV_000201600	Ncaninum_LIV_000663900
		Ncaninum_LIV_000201700	Ncaninum_LIV_000664000
		Ncaninum_LIV_000201800	Ncaninum_LIV_000665400
		Ncaninum_LIV_000203300	Ncaninum_LIV_000679800
		Ncaninum_LIV_000205400	Ncaninum_LIV_000682000
		Ncaninum_LIV_000205600	Ncaninum_LIV_000696600
		Ncaninum_LIV_000205700	Ncaninum_LIV_000696700
		Ncaninum_LIV_000206700	Ncaninum_LIV_000696900
		Ncaninum_LIV_000213100	Ncaninum_LIV_000697000:pseudogene
		Ncaninum_LIV_000215400	Ncaninum_LIV_000697100
		Ncaninum_LIV_000215500	Ncaninum_LIV_000697900
		Ncaninum_LIV_000218000	Ncaninum_LIV_000698000
		Ncaninum_LIV_000218100	Ncaninum_LIV_000701500
		Ncaninum_LIV_000218600	Ncaninum_LIV_000702400
		Ncaninum_LIV_000218700	Ncaninum_LIV_000702500:pseudogene
		Ncaninum_LIV_000221700	Ncaninum_LIV_000704200
		Ncaninum_LIV_000221800	Ncaninum_LIV_000704300
		Ncaninum_LIV_000222100	Ncaninum_LIV_000708900
		Ncaninum_LIV_000225300	Ncaninum_LIV_000709000
		Ncaninum_LIV_000225400	Ncaninum_LIV_000712200
		Ncaninum_LIV_000227600	Ncaninum_LIV_000713300
		Ncaninum_LIV_000227800	Ncaninum_LIV_000713400
		Ncaninum_LIV_000228100	Ncaninum_LIV_000714500
		Ncaninum_LIV_000228200	Ncaninum_LIV_000714600
		Ncaninum_LIV_000248600	Ncaninum_LIV_000715500
		Ncaninum_LIV_000248700	Ncaninum_LIV_000723200
		Ncaninum_LIV_000249400	Ncaninum_LIV_000723300
		Ncaninum_LIV_000249500	Ncaninum_LIV_000732400
		Ncaninum_LIV_000249600	Ncaninum_LIV_000732900:pseudogene
		Ncaninum_LIV_000261700	Ncaninum_LIV_000734200
		Ncaninum_LIV_000264700	Ncaninum_LIV_000734300
		Ncaninum_LIV_000265200	Ncaninum_LIV_000734400
		Ncaninum_LIV_000269500	Ncaninum_LIV_000739000
		Ncaninum_LIV_000274100:pseudogene	Ncaninum_LIV_000739700
		Ncaninum_LIV_000274200	Ncaninum_LIV_000739800
		Ncaninum_LIV_000274300	Ncaninum_LIV_000740700
		Ncaninum_LIV_000283600	Ncaninum_LIV_000741100
		Ncaninum_LIV_000283700	Ncaninum_LIV_000741200
		Ncaninum_LIV_000283800	Ncaninum_LIV_000748400
		Ncaninum_LIV_000284200	Ncaninum_LIV_000748500
		Ncaninum_LIV_000284300	Ncaninum_LIV_000750000:pseudogene
		Ncaninum_LIV_000288700	Ncaninum_LIV_000750100:pseudogene
		Ncaninum_LIV_000288800	Ncaninum_LIV_000757300
		Ncaninum_LIV_000297500	Ncaninum_LIV_000757400
		Ncaninum_LIV_000297600	Ncaninum_LIV_000770200
		Ncaninum_LIV_000297700	Ncaninum_LIV_000770300
		Ncaninum_LIV_000297800	Ncaninum_LIV_000783700
		Ncaninum_LIV_000299400
		Ncaninum_LIV_000299500
		Ncaninum_LIV_000299600
		Ncaninum_LIV_000299900
		Ncaninum_LIV_000300000
		Ncaninum_LIV_000304300
		Ncaninum_LIV_000304400
		Ncaninum_LIV_000305200
		Ncaninum_LIV_000305900
		Ncaninum_LIV_000306000
		Ncaninum_LIV_000306100
		Ncaninum_LIV_000306300
		Ncaninum_LIV_000306400
		Ncaninum_LIV_000306500
		Ncaninum_LIV_000307400
		Ncaninum_LIV_000307500
		Ncaninum_LIV_000307600
		Ncaninum_LIV_000307700:pseudogene
		Ncaninum_LIV_000308400
		Ncaninum_LIV_000308500
		Ncaninum_LIV_000310000
		Ncaninum_LIV_000310100
		Ncaninum_LIV_000310300
		Ncaninum_LIV_000311300
		Ncaninum_LIV_000311400
		Ncaninum_LIV_000312000
		Ncaninum_LIV_000312700
		Ncaninum_LIV_000313200
		Ncaninum_LIV_000313300
		Ncaninum_LIV_000313400
		Ncaninum_LIV_000313500
		Ncaninum_LIV_000313600
		Ncaninum_LIV_000313700
		Ncaninum_LIV_000313900
		Ncaninum_LIV_000314000
		Ncaninum_LIV_000320400
		Ncaninum_LIV_000320900
		Ncaninum_LIV_000321000
		Ncaninum_LIV_000321100:pseudogene
		Ncaninum_LIV_000321600
		Ncaninum_LIV_000321700
		Ncaninum_LIV_000322800
		Ncaninum_LIV_000322900
		Ncaninum_LIV_000323200
		Ncaninum_LIV_000323300
		Ncaninum_LIV_000325200
		Ncaninum_LIV_000325300
		Ncaninum_LIV_000326400
		Ncaninum_LIV_000326500
		Ncaninum_LIV_000328500
		Ncaninum_LIV_000328600
		Ncaninum_LIV_000330700
		Ncaninum_LIV_000330800
		Ncaninum_LIV_000330900
		Ncaninum_LIV_000334100
		Ncaninum_LIV_000334200
		Ncaninum_LIV_000334900
		Ncaninum_LIV_000335000
		Ncaninum_LIV_000335900
		Ncaninum_LIV_000337300
		Ncaninum_LIV_000345000
		Ncaninum_LIV_000347800
		Ncaninum_LIV_000347900
		Ncaninum_LIV_000355100
		Ncaninum_LIV_000355200
		Ncaninum_LIV_000357600
		Ncaninum_LIV_000357700
		Ncaninum_LIV_000358100
		Ncaninum_LIV_000358200
		Ncaninum_LIV_000367200
		Ncaninum_LIV_000367300
		Ncaninum_LIV_000368700
		Ncaninum_LIV_000375300
		Ncaninum_LIV_000375400
		Ncaninum_LIV_000375500
		Ncaninum_LIV_000388600
		Ncaninum_LIV_000388700
		Ncaninum_LIV_000389300
		Ncaninum_LIV_000389400
		Ncaninum_LIV_000390000
		Ncaninum_LIV_000390100
		Ncaninum_LIV_000427300
		Ncaninum_LIV_000433200
		Ncaninum_LIV_000436100
		Ncaninum_LIV_000436300
		Ncaninum_LIV_000441800
		Ncaninum_LIV_000441900
		Ncaninum_LIV_000442600
		Ncaninum_LIV_000442800
		Ncaninum_LIV_000442900
		Ncaninum_LIV_000443100
		Ncaninum_LIV_000443200
		Ncaninum_LIV_000447800
		Ncaninum_LIV_000447900
		Ncaninum_LIV_000452600
		Ncaninum_LIV_000452700
		Ncaninum_LIV_000453900
		Ncaninum_LIV_000454000
		Ncaninum_LIV_000454100
		Ncaninum_LIV_000455100
		Ncaninum_LIV_000455200
		Ncaninum_LIV_000455800
		Ncaninum_LIV_000457100
		Ncaninum_LIV_000457200
		Ncaninum_LIV_000458000
		Ncaninum_LIV_000458200
		Ncaninum_LIV_000463200
		Ncaninum_LIV_000464400
		Ncaninum_LIV_000464500
		Ncaninum_LIV_000464600
		Ncaninum_LIV_000467900
		Ncaninum_LIV_000468000
		Ncaninum_LIV_000468100
		Ncaninum_LIV_000468200
		Ncaninum_LIV_000473000
		Ncaninum_LIV_000473100
		Ncaninum_LIV_000474700
		Ncaninum_LIV_000476200
		Ncaninum_LIV_000476300:pseudogene
		Ncaninum_LIV_000477100
		Ncaninum_LIV_000477200
		Ncaninum_LIV_000481300
		Ncaninum_LIV_000481400
		Ncaninum_LIV_000485100
		Ncaninum_LIV_000485200
		Ncaninum_LIV_000486000
		Ncaninum_LIV_000486500
		Ncaninum_LIV_000488900
		Ncaninum_LIV_000489000
		Ncaninum_LIV_000489600
		Ncaninum_LIV_000489800
		Ncaninum_LIV_000489900
		Ncaninum_LIV_000491300
		Ncaninum_LIV_000491900
		Ncaninum_LIV_000492000
		Ncaninum_LIV_000493700:pseudogene
		Ncaninum_LIV_000495300
		Ncaninum_LIV_000496600
		Ncaninum_LIV_000497100
		Ncaninum_LIV_000500600
		Ncaninum_LIV_000500900
		Ncaninum_LIV_000501000
		Ncaninum_LIV_000502100
		Ncaninum_LIV_000502200
		Ncaninum_LIV_000502300
		Ncaninum_LIV_000502400
		Ncaninum_LIV_000506300
		Ncaninum_LIV_000506400
		Ncaninum_LIV_000507800
		Ncaninum_LIV_000507900
		Ncaninum_LIV_000510000
		Ncaninum_LIV_000510100
		Ncaninum_LIV_000510200
		Ncaninum_LIV_000510800
		Ncaninum_LIV_000511200
		Ncaninum_LIV_000511500
		Ncaninum_LIV_000511600
		Ncaninum_LIV_000516700
		Ncaninum_LIV_000519200
		Ncaninum_LIV_000519300
		Ncaninum_LIV_000520800
		Ncaninum_LIV_000521100
		Ncaninum_LIV_000521800
		Ncaninum_LIV_000522400
		Ncaninum_LIV_000522500
		Ncaninum_LIV_000525200
		Ncaninum_LIV_000525300:pseudogene
		Ncaninum_LIV_000525500:pseudogene
		Ncaninum_LIV_000525600
		Ncaninum_LIV_000525700
		Ncaninum_LIV_000526500:pseudogene
		Ncaninum_LIV_000526600
		Ncaninum_LIV_000531000
		Ncaninum_LIV_000534000
		Ncaninum_LIV_000534100
		Ncaninum_LIV_000534200
		Ncaninum_LIV_000535600
		Ncaninum_LIV_000540300
		Ncaninum_LIV_000540400
		Ncaninum_LIV_000540600
		Ncaninum_LIV_000540700
		Ncaninum_LIV_000542500
		Ncaninum_LIV_000542600
		Ncaninum_LIV_000542700
		Ncaninum_LIV_000545000
		Ncaninum_LIV_000545100
		Ncaninum_LIV_000546400
		Ncaninum_LIV_000546500
		Ncaninum_LIV_000547800
		Ncaninum_LIV_000547900
		Ncaninum_LIV_000548000
		Ncaninum_LIV_000549800
		Ncaninum_LIV_000549900
		Ncaninum_LIV_000552700:pseudogene
		Ncaninum_LIV_000552800
		Ncaninum_LIV_000552900
		Ncaninum_LIV_000558600
		Ncaninum_LIV_000558700
		Ncaninum_LIV_000561100
		Ncaninum_LIV_000561200
		Ncaninum_LIV_000563100
		Ncaninum_LIV_000563200
		Ncaninum_LIV_000563300
		Ncaninum_LIV_000567600
		Ncaninum_LIV_000567700
		Ncaninum_LIV_000570900
		Ncaninum_LIV_000571000
		Ncaninum_LIV_000578400
		Ncaninum_LIV_000578600
		Ncaninum_LIV_000578700
		Ncaninum_LIV_000628200
		Ncaninum_LIV_000628300
		Ncaninum_LIV_000628400
		Ncaninum_LIV_000643400
		Ncaninum_LIV_000643500
		Ncaninum_LIV_000643600
		Ncaninum_LIV_000657600
		Ncaninum_LIV_000672400
		Ncaninum_LIV_000672500
		Ncaninum_LIV_000673400
		Ncaninum_LIV_000673500
		Ncaninum_LIV_000674500
		Ncaninum_LIV_000674600
		Ncaninum_LIV_000674700
		Ncaninum_LIV_000675800
		Ncaninum_LIV_000676300
		Ncaninum_LIV_000677200:pseudogene
		Ncaninum_LIV_000677400
		Ncaninum_LIV_000680900
		Ncaninum_LIV_000681800
		Ncaninum_LIV_000682300
		Ncaninum_LIV_000682600
		Ncaninum_LIV_000682700
		Ncaninum_LIV_000683800
		Ncaninum_LIV_000685000
		Ncaninum_LIV_000685900
		Ncaninum_LIV_000686000
		Ncaninum_LIV_000686100
		Ncaninum_LIV_000686200
		Ncaninum_LIV_000686500
		Ncaninum_LIV_000686600
		Ncaninum_LIV_000688800
		Ncaninum_LIV_000692200
		Ncaninum_LIV_000701800
		Ncaninum_LIV_000701900
		Ncaninum_LIV_000703400
		Ncaninum_LIV_000703500
		Ncaninum_LIV_000705500
		Ncaninum_LIV_000706300
		Ncaninum_LIV_000715400
		Ncaninum_LIV_000741700
		Ncaninum_LIV_000741800
		Ncaninum_LIV_000741900
		Ncaninum_LIV_000759600
		Ncaninum_LIV_000763300
		Ncaninum_LIV_000763400
		Ncaninum_LIV_000763500
		Ncaninum_LIV_000767500
		Ncaninum_LIV_000767600
		Ncaninum_LIV_000767700:pseudogene
		Ncaninum_LIV_000767800:pseudogene
		Ncaninum_LIV_000767900
		Ncaninum_LIV_000769900
		Ncaninum_LIV_000771600
		Ncaninum_LIV_000772000
		Ncaninum_LIV_000772100
