# Supplementary material for: New insights into phenotype and genotype relationships in Neospora caninum
Source: Front Vet Sci. 2023 Aug 17;10:1214971. doi: 10.3389/fvets.2023.1214971 (PMC10469931; doi:10.3389/fvets.2023.1214971)
Supplement: Supplementary file 3 [file Table_3.XLSX]

## Sheet: GeneByLocusTag_Summary.143txt
Gene ID (N. caninum Liverpool 2019)	Genomic Location (Gene)	Product Description
Ncaninum_LIV_000386200	CM027900.1:3,941,888..3,947,432(-)	60Kd inner membrane protein, putative
Ncaninum_LIV_000784400	JACSGP010000020.1:7,883..9,874(+)	Actin, putative
Ncaninum_LIV_000698500	CM027906.1:1,930,450..1,933,412(+)	agap011504-PA, related
Ncaninum_LIV_000129400	CM027897.1:9,373,843..9,381,283(+)	ALG6, ALG8 glycosyltransferase family domain-containing protein
Ncaninum_LIV_000593100	CM027903.1:993,971..997,776(+)	Alpha/beta hydrolase family, putative
Ncaninum_LIV_000543200	CM027902.1:1,203,559..1,205,744(+)	ATP synthase (E/31 kDa) subunit, putative
Ncaninum_LIV_000599800	CM027903.1:1,471,204..1,473,071(+)	ATP synthase, related
Ncaninum_LIV_000103600	CM027897.1:7,501,192..7,507,663(+)	axonemal inner arm I1 intermediate chain dynein IC138
Ncaninum_LIV_000220700	CM027898.1:5,798,244..5,803,498(-)	Bucentaur or craniofacial development, putative
Ncaninum_LIV_000350200	CM027900.1:1,142,419..1,166,244(-)	C2 domain containing protein, putative
Ncaninum_LIV_000775900	CM027909.1:1,315,397..1,324,302(+)	Carboxypeptidase regulatory-like domain containing protein, putative
Ncaninum_LIV_000386400	CM027900.1:3,956,430..3,959,305(-)	Chromosome 1 open reading frame 156, isoform CRA_a, related
Ncaninum_LIV_000660600	CM027904.1:2,743,384..2,746,151(-)	Citrate synthase, related
Ncaninum_LIV_000668900	CM027904.1:3,352,780..3,361,238(-)	Clp amino terminal domain/ATPase family associated with various cellular activities (AAA)/Sigma-54 interaction domain/AAA domain (Cdc48 subfamily)/AAA domain (dynein-related subfamily)/C-terminal, D2-small domain, of ClpB protein, putative
Ncaninum_LIV_000622100	CM027903.1:3,225,520..3,230,442(-)	Clp protease, putative
Ncaninum_LIV_000513700	CM027901.1:4,225,339..4,231,430(-)	DEAD/DEAH box helicase/Helicase conserved C-terminal domain containing protein, putative
Ncaninum_LIV_000680600	CM027906.1:591,753..599,662(-)	Domain of unknown function (DUF2431), putative
Ncaninum_LIV_000783800	JACSGP010000041.1:4,018..7,063(+)	Dynein heavy chain and region D6 of dynein motor, putative
Ncaninum_LIV_000129500	CM027897.1:9,382,370..9,383,934(-)	eukaryotic translation initiation factor 3 subunit 11
Ncaninum_LIV_000673200	CM027906.1:121,103..123,199(-)	gi20748, related
Ncaninum_LIV_000415600	CM027900.1:6,190,461..6,205,665(-)	Helix-hairpin-helix motif containing protein, putative
Ncaninum_LIV_000771400	CM027909.1:972,632..972,943(+)	Histone H4, related
Ncaninum_LIV_000073300	CM027897.1:5,040,714..5,041,929(-)	hypothetical protein
Ncaninum_LIV_000148300	CM027897.1:10,857,962..10,859,649(-)	hypothetical protein
Ncaninum_LIV_000311900	CM027899.1:4,663,134..4,664,335(+)	hypothetical protein
Ncaninum_LIV_000312400	CM027899.1:4,698,857..4,700,406(+)	hypothetical protein
Ncaninum_LIV_000374100	CM027900.1:2,931,229..2,945,749(+)	hypothetical protein
Ncaninum_LIV_000378600	CM027900.1:3,318,050..3,318,695(+)	hypothetical protein
Ncaninum_LIV_000537000	CM027902.1:694,533..716,442(-)	hypothetical protein
Ncaninum_LIV_000599700	CM027903.1:1,469,095..1,470,175(-)	hypothetical protein
Ncaninum_LIV_000621900	CM027903.1:3,217,351..3,218,049(+)	hypothetical protein
Ncaninum_LIV_000036600	CM027897.1:2,439,210..2,447,471(-)	hypothetical protein, conserved
Ncaninum_LIV_000073000	CM027897.1:5,022,600..5,032,442(-)	hypothetical protein, conserved
Ncaninum_LIV_000073100	CM027897.1:5,034,677..5,035,717(+)	hypothetical protein, conserved
Ncaninum_LIV_000073200	CM027897.1:5,038,050..5,040,682(-)	hypothetical protein, conserved
Ncaninum_LIV_000084200	CM027897.1:5,960,258..5,968,308(-)	hypothetical protein, conserved
Ncaninum_LIV_000143500	CM027897.1:10,356,094..10,359,297(+)	hypothetical protein, conserved
Ncaninum_LIV_000143700	CM027897.1:10,363,453..10,366,319(+)	hypothetical protein, conserved
Ncaninum_LIV_000173700	CM027898.1:2,089,469..2,092,171(-)	hypothetical protein, conserved
Ncaninum_LIV_000175900	CM027898.1:2,229,609..2,231,726(+)	hypothetical protein, conserved
Ncaninum_LIV_000176000	CM027898.1:2,237,192..2,240,203(+)	hypothetical protein, conserved
Ncaninum_LIV_000199200	CM027898.1:4,083,370..4,099,314(-)	hypothetical protein, conserved
Ncaninum_LIV_000232500	CM027898.1:6,697,614..6,699,371(+)	hypothetical protein, conserved
Ncaninum_LIV_000232600	CM027898.1:6,702,700..6,728,031(-)	hypothetical protein, conserved
Ncaninum_LIV_000237600	CM027898.1:7,062,842..7,064,410(-)	hypothetical protein, conserved
Ncaninum_LIV_000242600	CM027898.1:7,408,083..7,418,389(-)	hypothetical protein, conserved
Ncaninum_LIV_000266000	CM027899.1:1,289,226..1,294,837(+)	hypothetical protein, conserved
Ncaninum_LIV_000288900	CM027899.1:2,893,857..2,933,701(-)	hypothetical protein, conserved
Ncaninum_LIV_000289000	CM027899.1:2,936,364..2,938,252(-)	hypothetical protein, conserved
Ncaninum_LIV_000345500	CM027900.1:780,118..782,113(+)	hypothetical protein, conserved
Ncaninum_LIV_000349700	CM027900.1:1,092,388..1,093,617(+)	hypothetical protein, conserved
Ncaninum_LIV_000386300	CM027900.1:3,949,777..3,955,011(+)	hypothetical protein, conserved
Ncaninum_LIV_000407900	CM027900.1:5,664,560..5,670,160(-)	hypothetical protein, conserved
Ncaninum_LIV_000421600	CM027905.1:292,078..294,930(+)	hypothetical protein, conserved
Ncaninum_LIV_000434100	CM027905.1:1,225,897..1,238,279(+)	hypothetical protein, conserved
Ncaninum_LIV_000458700	CM027901.1:104,660..106,162(+)	hypothetical protein, conserved
Ncaninum_LIV_000458800	CM027901.1:108,582..116,963(-)	hypothetical protein, conserved
Ncaninum_LIV_000459300	CM027901.1:135,628..147,130(+)	hypothetical protein, conserved
Ncaninum_LIV_000463600	CM027901.1:411,263..417,766(-)	hypothetical protein, conserved
Ncaninum_LIV_000543300	CM027902.1:1,207,814..1,214,846(-)	hypothetical protein, conserved
Ncaninum_LIV_000545700	CM027902.1:1,390,524..1,398,621(+)	hypothetical protein, conserved
Ncaninum_LIV_000622000	CM027903.1:3,219,154..3,222,112(+)	hypothetical protein, conserved
Ncaninum_LIV_000633700	CM027904.1:303,051..305,735(+)	hypothetical protein, conserved
Ncaninum_LIV_000653100	CM027904.1:2,009,774..2,021,366(+)	hypothetical protein, conserved
Ncaninum_LIV_000660500	CM027904.1:2,740,701..2,742,002(+)	hypothetical protein, conserved
Ncaninum_LIV_000673000	CM027906.1:114,028..117,477(+)	hypothetical protein, conserved
Ncaninum_LIV_000680700	CM027906.1:602,373..603,938(+)	hypothetical protein, conserved
Ncaninum_LIV_000744200	CM027908.1:793,395..796,178(-)	hypothetical protein, conserved
Ncaninum_LIV_000748100	CM027908.1:1,076,076..1,083,071(+)	hypothetical protein, conserved
Ncaninum_LIV_000773600	CM027909.1:1,145,777..1,150,402(-)	hypothetical protein, conserved
Ncaninum_LIV_000774700	CM027909.1:1,235,937..1,243,872(-)	hypothetical protein, conserved
Ncaninum_LIV_000776300	CM027909.1:1,340,897..1,348,645(+)	hypothetical protein, conserved
Ncaninum_LIV_000784300	JACSGP010000020.1:1,111..5,583(-)	JAB1/Mov34/MPN/PAD-1 ubiquitin protease/Maintenance of mitochondrial structure and function, putative
Ncaninum_LIV_000542800	CM027902.1:1,153,358..1,165,557(-)	kelch repeat-containing proteins that is fused to a HSP90-like ATpase, related
Ncaninum_LIV_000143600	CM027897.1:10,360,842..10,362,023(-)	KLLA0F18414p, related
Ncaninum_LIV_000768900	CM027909.1:733,541..737,189(+)	LEM3 (ligand-effect modulator 3) family / CDC50 family, putative
Ncaninum_LIV_000476600	CM027901.1:1,435,051..1,441,664(+)	Leucine carboxyl methyltransferase, related
Ncaninum_LIV_000744100	CM027908.1:788,906..791,305(+)	Lipase (class 3), putative
Ncaninum_LIV_000705200	CM027906.1:2,507,735..2,513,016(-)	NAD(P)+ transhydrogenase, beta subunit, related
Ncaninum_LIV_000476700	CM027901.1:1,445,288..1,447,378(+)	Nifu-pending protein, related
Ncaninum_LIV_000441600	CM027905.1:1,802,644..1,809,747(+)	NLI interacting factor-like phosphatase domain-containing protein
Ncaninum_LIV_000036700	CM027897.1:2,452,970..2,458,741(+)	Nuclear pore localisation protein NPL4/NPL4 family, putative zinc binding region/NPL4 family, putative
Ncaninum_LIV_000006100:pseudogene	CM027897.1:171,613..177,919(+)	Os10g0478300 protein, related
Ncaninum_LIV_000444000	CM027905.1:1,978,591..1,983,103(+)	Proline dehydrogenase, putative
Ncaninum_LIV_000421700	CM027905.1:301,208..302,165(-)	proteasome (Prosome, macropain) subunit, beta type, 1, related
Ncaninum_LIV_000237700	CM027898.1:7,068,726..7,073,553(+)	Protein phosphatase 2C, putative
Ncaninum_LIV_000473400	CM027901.1:1,168,097..1,171,845(-)	putative 4'-phosphopantetheinyl transferase
Ncaninum_LIV_000698400	CM027906.1:1,924,276..1,930,059(+)	putative AAA family ATPase domain-containing protein
Ncaninum_LIV_000712000	CM027907.1:497,804..508,616(+)	putative beta-tubulin cofactor d
Ncaninum_LIV_000775200	CM027909.1:1,269,471..1,275,701(+)	putative bystin
Ncaninum_LIV_000701400	CM027906.1:2,161,491..2,171,830(-)	putative CAM kinase, CDPK family
Ncaninum_LIV_000103500	CM027897.1:7,489,239..7,497,640(-)	putative cAMP-specific phosphodiesterase
Ncaninum_LIV_000283400	CM027899.1:2,547,995..2,551,331(+)	putative Casein kinase one (CK1)
Ncaninum_LIV_000771300	CM027909.1:962,992..966,828(+)	putative cell surface glycoprotein, related
Ncaninum_LIV_000777600	CM027909.1:1,421,402..1,425,297(+)	putative cyclophilin
Ncaninum_LIV_000442500	CM027905.1:1,880,831..1,887,552(-)	putative diacylglycerol kinase
Ncaninum_LIV_000599900	CM027903.1:1,474,070..1,485,213(-)	putative EF hand domain-containing protein
Ncaninum_LIV_000151400	CM027898.1:364,957..378,247(+)	putative elongation factor Tu GTP binding domain-containing protein
Ncaninum_LIV_000545800	CM027902.1:1,402,123..1,409,506(-)	putative Glucose-6-phosphate dehydrogenase
Ncaninum_LIV_000345400	CM027900.1:772,438..775,528(-)	putative homoserine kinase
Ncaninum_LIV_000038400	CM027897.1:2,584,710..2,586,701(+)	putative inhibitor-1 of protein phosphatase type 2A
Ncaninum_LIV_000038500	CM027897.1:2,589,146..2,593,331(-)	putative lipoate-protein ligase a
Ncaninum_LIV_000614900	CM027903.1:2,657,767..2,661,669(-)	putative NOL1/NOP2/sun family domain-containing protein
Ncaninum_LIV_000783400:pseudogene	JACSGP010000035.1:5,923..8,060(-)	putative pinA
Ncaninum_LIV_000593200	CM027903.1:1,002,094..1,005,508(+)	putative prefoldin subunit 3
Ncaninum_LIV_000266100	CM027899.1:1,298,248..1,301,715(+)	putative proteasome activator subunit
Ncaninum_LIV_000129600	CM027897.1:9,387,871..9,393,896(-)	putative protein kinase
Ncaninum_LIV_000312300	CM027899.1:4,692,403..4,697,491(-)	putative ribosomal protein S6
Ncaninum_LIV_000374300	CM027900.1:2,949,243..2,957,527(-)	putative ribosome biogenesis protein BMS1
Ncaninum_LIV_000513600	CM027901.1:4,220,880..4,222,073(-)	putative RNA helicase-1
Ncaninum_LIV_000544600	CM027902.1:1,280,583..1,290,714(-)	putative TPR domain-containing protein
Ncaninum_LIV_000633600	CM027904.1:293,821..297,378(-)	putative tRNApseudouridine synthase B
Ncaninum_LIV_000378900	CM027900.1:3,339,499..3,353,002(-)	putative WD-40 repeat-containing protein
Ncaninum_LIV_000106500	CM027897.1:7,681,709..7,685,405(+)	putative zinc finger (C3HC4 type RING finger) protein
Ncaninum_LIV_000419800	CM027905.1:168,398..175,582(-)	Rab-GTPase-TBC domain containing protein, putative
Ncaninum_LIV_000441500	CM027905.1:1,783,268..1,794,635(-)	Ribophorin I, related
Ncaninum_LIV_000777500	CM027909.1:1,418,042..1,420,126(-)	Ribosomal protein L23, N-terminal domain/Ribosomal protein L23, putative
Ncaninum_LIV_000378500	CM027900.1:3,313,207..3,313,788(-)	Ribosomal protein L6e, putative
Ncaninum_LIV_000181200	CM027898.1:2,680,657..2,682,948(+)	RNA recognition motif (a.k.a. RRM, RBD, or RNP domain)/RNA recognition motif. (a.k.a. RRM, RBD, or RNP domain)/Poly-adenylate binding protein, unique domain containing protein, putative
Ncaninum_LIV_000554100	CM027902.1:1,965,608..1,968,160(-)	S-adenosylmethionine synthetase
Ncaninum_LIV_000106700	CM027897.1:7,692,961..7,693,854(+)	SRS domain-containing protein
Ncaninum_LIV_000238000	CM027898.1:7,083,901..7,085,067(-)	srs domain-containing protein
Ncaninum_LIV_000459200:pseudogene	CM027901.1:130,503..131,849(-)	SRS domain-containing protein
Ncaninum_LIV_000462000	CM027901.1:314,389..315,456(+)	SRS domain-containing protein
Ncaninum_LIV_000462200	CM027901.1:321,083..322,126(+)	SRS domain-containing protein
Ncaninum_LIV_000462300	CM027901.1:323,772..324,851(+)	SRS domain-containing protein
Ncaninum_LIV_000510500:pseudogene	CM027901.1:4,004,991..4,006,022(+)	SRS domain-containing protein
Ncaninum_LIV_000510600	CM027901.1:4,011,893..4,012,993(+)	SRS domain-containing protein
Ncaninum_LIV_000408000	CM027900.1:5,671,493..5,679,931(+)	Transmembrane amino acid transporter protein, putative
Ncaninum_LIV_000513500	CM027901.1:4,214,035..4,218,950(-)	transmembrane protein 184A, related
Ncaninum_LIV_000554200	CM027902.1:1,970,607..1,976,858(+)	Ubiquitin family/UBA/TS-N domain containing protein, putative
Ncaninum_LIV_000106600:pseudogene	(-)	unspecified product
Ncaninum_LIV_000237900	CM027898.1:7,078,026..7,080,223(+)	hypothetical protein, conserved
Ncaninum_LIV_000242500	CM027898.1:7,396,875..7,405,565(-)	microneme protein MIC12, related
Ncaninum_LIV_000311800	CM027899.1:4,651,145..4,656,475(-)	AP2 domain transcription factor AP2XII-2
Ncaninum_LIV_000369200	CM027900.1:2,528,362..2,539,495(+)	subtilisin-like protease SUB2, putative
Ncaninum_LIV_000374200	CM027900.1:2,947,249..2,947,441(+)	snRNA
Ncaninum_LIV_000419700	CM027905.1:159,649..166,901(+)	AP2 domain transcription factor AP2III-3 like
Ncaninum_LIV_000463500	CM027901.1:404,756..409,999(+)	cAMP-dependent protein kinase, putative
Ncaninum_LIV_000473500	CM027901.1:1,169,564..1,169,637(-)	tRNA
Ncaninum_LIV_000673100	CM027906.1:118,079..119,275(-)	AP2 domain transcription factor AP2IV-1 like
Ncaninum_LIV_000349600	CM027900.1:1,078,166..1,090,089(+)	Zinc finger, C3HC4 type (RING finger) containing protein, putative
Ncaninum_LIV_000173800	CM027898.1:2,095,822..2,101,261(-)	ZIP Zinc transporter, putative
